# Supplementary material for: Synthesis and characterization of bis- and tris-carbonyl Mn(I) and Re(I) PNP pincer complexes
Source: Monatsh Chem. 2018 Oct 20;150(1):111–9. doi: 10.1007/s00706-018-2307-7 (PMC6320747; doi:10.1007/s00706-018-2307-7)
Supplement: Supplementary file 1 — Supplementary material 1 (CIF 9996 kb) [file 706_2018_2307_MOESM1_ESM.cif]

 
data_3a_OTf
 
_audit_creation_method            'SHELXL-2014/7'
_shelx_SHELXL_version_number      '2014/7'
_chemical_name_systematic         ?
_chemical_name_common             ?
_chemical_melting_point           ?
_chemical_formula_moiety          ?
_chemical_formula_sum
 'C21 H33 F3 Mn N3 O6 P2 S' 
_chemical_formula_weight          629.44

loop_
 _atom_type_symbol
 _atom_type_description
 _atom_type_scat_dispersion_real
 _atom_type_scat_dispersion_imag
 _atom_type_scat_source
 'C'  'C'   0.0033   0.0016
 'International Tables Vol C Tables 4.2.6.8 and 6.1.1.4'
 'H'  'H'   0.0000   0.0000
 'International Tables Vol C Tables 4.2.6.8 and 6.1.1.4'
 'N'  'N'   0.0061   0.0033
 'International Tables Vol C Tables 4.2.6.8 and 6.1.1.4'
 'O'  'O'   0.0106   0.0060
 'International Tables Vol C Tables 4.2.6.8 and 6.1.1.4'
 'F'  'F'   0.0171   0.0103
 'International Tables Vol C Tables 4.2.6.8 and 6.1.1.4'
 'P'  'P'   0.1023   0.0942
 'International Tables Vol C Tables 4.2.6.8 and 6.1.1.4'
 'S'  'S'   0.1246   0.1234
 'International Tables Vol C Tables 4.2.6.8 and 6.1.1.4'
 'Mn'  'Mn'   0.3368   0.7283
 'International Tables Vol C Tables 4.2.6.8 and 6.1.1.4'
 
_space_group_crystal_system       monoclinic
_space_group_IT_number            14
_space_group_name_H-M_alt         'P 21/c'
_space_group_name_Hall            '-P 2ybc'
 
_shelx_space_group_comment
;
The symmetry employed for this shelxl refinement is uniquely defined
by the following loop, which should always be used as a source of
symmetry information in preference to the above space-group names.
They are only intended as comments.
;
 
loop_
 _space_group_symop_operation_xyz
 'x, y, z'
 '-x, y+1/2, -z+1/2'
 '-x, -y, -z'
 'x, -y-1/2, z-1/2'
 
_cell_length_a                    11.6504(9)
_cell_length_b                    19.6438(15)
_cell_length_c                    12.1385(10)
_cell_angle_alpha                 90
_cell_angle_beta                  97.338(3)
_cell_angle_gamma                 90
_cell_volume                      2755.2(4)
_cell_formula_units_Z             4
_cell_measurement_temperature     100
_cell_measurement_reflns_used     5002
_cell_measurement_theta_min       2.51
_cell_measurement_theta_max       30.16
 
_exptl_crystal_description        plate
_exptl_crystal_colour             colourless
_exptl_crystal_density_meas       ?
_exptl_crystal_density_method     ?
_exptl_crystal_density_diffrn     1.517          
_exptl_crystal_F_000              1304
_exptl_transmission_factor_min    ?
_exptl_transmission_factor_max    ?
_exptl_crystal_size_max           0.41
_exptl_crystal_size_mid           0.25
_exptl_crystal_size_min           0.02
_exptl_absorpt_coefficient_mu     0.732
_shelx_estimated_absorpt_T_min    0.753
_shelx_estimated_absorpt_T_max    0.986
_exptl_absorpt_correction_type    multi-scan
_exptl_absorpt_correction_T_min   0.664
_exptl_absorpt_correction_T_max   0.746
_exptl_absorpt_process_details    SADABS
_exptl_absorpt_special_details    ?
_diffrn_ambient_temperature       100
_diffrn_radiation_wavelength      0.71073
_diffrn_radiation_type            MoK\a
_diffrn_radiation_monochromator  'graphite'
_diffrn_measurement_device       'four-circle diffractometer'
_diffrn_source                    ?
_diffrn_measurement_device_type   'Bruker KAPPA APEX II CCD'
_diffrn_measurement_method        '\w- and \f-scans'
_diffrn_detector_area_resol_mean  ?
_diffrn_reflns_number             53808
_diffrn_reflns_av_unetI/netI      0.0406
_diffrn_reflns_av_R_equivalents   0.0425
_diffrn_reflns_limit_h_min        -16
_diffrn_reflns_limit_h_max        16
_diffrn_reflns_limit_k_min        0
_diffrn_reflns_limit_k_max        27
_diffrn_reflns_limit_l_min        0
_diffrn_reflns_limit_l_max        17
_diffrn_reflns_theta_min          1.984
_diffrn_reflns_theta_max          30.182
_diffrn_reflns_theta_full         30.182
_diffrn_measured_fraction_theta_max   0.991
_diffrn_measured_fraction_theta_full  0.991
_diffrn_reflns_Laue_measured_fraction_max    0.991
_diffrn_reflns_Laue_measured_fraction_full   0.991
_diffrn_reflns_point_group_measured_fraction_max   0.991
_diffrn_reflns_point_group_measured_fraction_full  0.991
_reflns_number_total              8067
_reflns_number_gt                 6767
_reflns_threshold_expression      'I > 2\s(I)'
_reflns_Friedel_coverage          0.000
_reflns_Friedel_fraction_max      .
_reflns_Friedel_fraction_full     .
 
_reflns_special_details
;
 _reflns_Friedel_fraction is defined as the number of unique
 Friedel pairs measured divided by the number that would be
 possible theoretically, ignoring centric projections and
 systematic absences.
;
 
_computing_data_collection        ?
_computing_cell_refinement        ?
_computing_data_reduction         ?
_computing_structure_solution     ?
_computing_structure_refinement 'SHELXL-2014/7 (Sheldrick, 2014)'
_computing_molecular_graphics     ?
_computing_publication_material   ?
_refine_special_details
;
 Refined as a 2-component twin.
;
_refine_ls_structure_factor_coef  Fsqd
_refine_ls_matrix_type            full
_refine_ls_weighting_scheme       calc
_refine_ls_weighting_details
'w=1/[\s^2^(Fo^2^)+(0.0523P)^2^+1.4856P] where P=(Fo^2^+2Fc^2^)/3'
_atom_sites_solution_primary      ?
_atom_sites_solution_secondary    ?
_atom_sites_solution_hydrogens    mixed
_refine_ls_hydrogen_treatment     mixed
_refine_ls_extinction_method      none
_refine_ls_extinction_coef        .
_refine_ls_number_reflns          8067
_refine_ls_number_parameters      351
_refine_ls_number_restraints      2
_refine_ls_R_factor_all           0.0559
_refine_ls_R_factor_gt            0.0395
_refine_ls_wR_factor_ref          0.1018
_refine_ls_wR_factor_gt           0.0925
_refine_ls_goodness_of_fit_ref    1.014
_refine_ls_restrained_S_all       1.014
_refine_ls_shift/su_max           0.001
_refine_ls_shift/su_mean          0.000
 
loop_
 _atom_site_label
 _atom_site_type_symbol
 _atom_site_fract_x
 _atom_site_fract_y
 _atom_site_fract_z
 _atom_site_U_iso_or_equiv
 _atom_site_adp_type
 _atom_site_occupancy
 _atom_site_site_symmetry_order  
 _atom_site_calc_flag
 _atom_site_refinement_flags_posn
 _atom_site_refinement_flags_adp
 _atom_site_refinement_flags_occupancy
 _atom_site_disorder_assembly
 _atom_site_disorder_group
Mn1 Mn 0.75138(3) 0.16468(2) 0.41351(3) 0.01100(7) Uani 1 1 d . . . . .
P1 P 0.55869(5) 0.17975(3) 0.41038(5) 0.01170(11) Uani 1 1 d . . . . .
P2 P 0.94485(5) 0.17995(3) 0.41929(5) 0.01328(12) Uani 1 1 d . . . . .
O1 O 0.70200(16) 0.15365(10) 0.16627(14) 0.0263(4) Uani 1 1 d . . . . .
O2 O 0.75327(15) 0.01504(8) 0.43710(15) 0.0234(4) Uani 1 1 d . . . . .
O3 O 0.77739(15) 0.18440(9) 0.65834(15) 0.0229(4) Uani 1 1 d . . . . .
N1 N 0.75063(15) 0.26932(8) 0.40471(15) 0.0120(3) Uani 1 1 d . . . . .
N2 N 0.55211(15) 0.26598(9) 0.40941(17) 0.0151(4) Uani 1 1 d D . . . .
N3 N 0.94964(15) 0.26585(9) 0.40323(17) 0.0163(4) Uani 1 1 d D . . . .
C1 C 0.65031(18) 0.30487(11) 0.40501(18) 0.0133(4) Uani 1 1 d . . . . .
C2 C 0.64714(19) 0.37536(11) 0.40078(19) 0.0155(4) Uani 1 1 d . . . . .
H2 H 0.5758 0.3991 0.3981 0.019 Uiso 1 1 calc R U . . .
C3 C 0.7503(2) 0.41027(11) 0.40049(18) 0.0172(4) Uani 1 1 d . . . . .
H3A H 0.7500 0.4586 0.3988 0.021 Uiso 1 1 calc R U . . .
C4 C 0.85395(19) 0.37540(11) 0.4027(2) 0.0170(4) Uani 1 1 d . . . . .
H4 H 0.9250 0.3992 0.4034 0.020 Uiso 1 1 calc R U . . .
C5 C 0.85101(18) 0.30478(11) 0.40369(18) 0.0134(4) Uani 1 1 d . . . . .
C6 C 0.45981(18) 0.15372(11) 0.28700(19) 0.0147(4) Uani 1 1 d . . . . .
H6 H 0.4929 0.1717 0.2207 0.018 Uiso 1 1 calc R U . . .
C7 C 0.33766(19) 0.18422(13) 0.2836(2) 0.0196(5) Uani 1 1 d . . . . .
H7A H 0.3436 0.2334 0.2963 0.029 Uiso 1 1 calc R U . . .
H7B H 0.2982 0.1632 0.3416 0.029 Uiso 1 1 calc R U . . .
H7C H 0.2934 0.1755 0.2108 0.029 Uiso 1 1 calc R U . . .
C8 C 0.4535(2) 0.07633(12) 0.2746(2) 0.0232(5) Uani 1 1 d . . . . .
H8A H 0.4096 0.0647 0.2028 0.035 Uiso 1 1 calc R U . . .
H8B H 0.4150 0.0570 0.3346 0.035 Uiso 1 1 calc R U . . .
H8C H 0.5320 0.0577 0.2784 0.035 Uiso 1 1 calc R U . . .
C9 C 0.48232(19) 0.15037(12) 0.52671(19) 0.0155(4) Uani 1 1 d . . . . .
H9 H 0.4003 0.1411 0.4950 0.019 Uiso 1 1 calc R U . . .
C10 C 0.4788(2) 0.20375(12) 0.6177(2) 0.0201(5) Uani 1 1 d . . . . .
H10A H 0.5577 0.2190 0.6438 0.030 Uiso 1 1 calc R U . . .
H10B H 0.4444 0.1838 0.6798 0.030 Uiso 1 1 calc R U . . .
H10C H 0.4321 0.2427 0.5879 0.030 Uiso 1 1 calc R U . . .
C11 C 0.5326(2) 0.08316(12) 0.5763(2) 0.0201(5) Uani 1 1 d . . . . .
H11A H 0.5440 0.0516 0.5162 0.030 Uiso 1 1 calc R U . . .
H11B H 0.4789 0.0631 0.6231 0.030 Uiso 1 1 calc R U . . .
H11C H 0.6071 0.0920 0.6214 0.030 Uiso 1 1 calc R U . . .
C12 C 1.0349(2) 0.15039(12) 0.3146(2) 0.0170(4) Uani 1 1 d . . . . .
H12 H 1.1089 0.1766 0.3269 0.020 Uiso 1 1 calc R U . . .
C13 C 0.9802(2) 0.16505(14) 0.1951(2) 0.0259(5) Uani 1 1 d . . . . .
H13A H 1.0400 0.1630 0.1453 0.039 Uiso 1 1 calc R U . . .
H13B H 0.9453 0.2105 0.1915 0.039 Uiso 1 1 calc R U . . .
H13C H 0.9204 0.1310 0.1723 0.039 Uiso 1 1 calc R U . . .
C14 C 1.0668(2) 0.07495(13) 0.3254(2) 0.0268(5) Uani 1 1 d . . . . .
H14A H 1.1128 0.0623 0.2664 0.040 Uiso 1 1 calc R U . . .
H14B H 0.9960 0.0475 0.3189 0.040 Uiso 1 1 calc R U . . .
H14C H 1.1121 0.0668 0.3980 0.040 Uiso 1 1 calc R U . . .
C15 C 1.03214(18) 0.16516(12) 0.5555(2) 0.0166(4) Uani 1 1 d . . . . .
H15 H 1.0000 0.1971 0.6079 0.020 Uiso 1 1 calc R U . . .
C16 C 1.1606(2) 0.18430(14) 0.5604(2) 0.0244(5) Uani 1 1 d . . . . .
H16A H 1.2002 0.1504 0.5195 0.037 Uiso 1 1 calc R U . . .
H16B H 1.1962 0.1854 0.6380 0.037 Uiso 1 1 calc R U . . .
H16C H 1.1673 0.2293 0.5268 0.037 Uiso 1 1 calc R U . . .
C17 C 1.0174(2) 0.09391(12) 0.6033(2) 0.0209(5) Uani 1 1 d . . . . .
H17A H 0.9348 0.0833 0.5996 0.031 Uiso 1 1 calc R U . . .
H17B H 1.0533 0.0926 0.6808 0.031 Uiso 1 1 calc R U . . .
H17C H 1.0548 0.0603 0.5599 0.031 Uiso 1 1 calc R U . . .
C18 C 0.72516(19) 0.15821(12) 0.2597(2) 0.0165(4) Uani 1 1 d . . . . .
C19 C 0.75291(19) 0.07348(11) 0.42639(18) 0.0149(4) Uani 1 1 d . . . . .
C20 C 0.76777(18) 0.17565(11) 0.56520(19) 0.0143(4) Uani 1 1 d . . . . .
HN3 H 1.0130(19) 0.2882(14) 0.399(3) 0.034(9) Uiso 1 1 d D . . . .
HN2 H 0.4916(18) 0.2875(13) 0.414(2) 0.023(7) Uiso 1 1 d D . . . .
S1 S 0.24572(5) 0.37640(3) 0.44585(5) 0.01754(12) Uani 1 1 d . . . . .
F1 F 0.32358(16) 0.42795(9) 0.27112(14) 0.0395(4) Uani 1 1 d . . . . .
F2 F 0.19532(15) 0.48997(8) 0.33594(15) 0.0386(4) Uani 1 1 d . . . . .
F3 F 0.36860(15) 0.48549(9) 0.42096(15) 0.0375(4) Uani 1 1 d . . . . .
O4 O 0.35377(15) 0.33974(9) 0.46816(17) 0.0285(4) Uani 1 1 d . . . . .
O5 O 0.15835(16) 0.34177(10) 0.37074(17) 0.0299(4) Uani 1 1 d . . . . .
O6 O 0.20574(17) 0.40686(10) 0.54111(16) 0.0307(4) Uani 1 1 d . . . . .
C21 C 0.2848(2) 0.44882(13) 0.3644(2) 0.0235(5) Uani 1 1 d . . . . .
 
loop_
 _atom_site_aniso_label
 _atom_site_aniso_U_11
 _atom_site_aniso_U_22
 _atom_site_aniso_U_33
 _atom_site_aniso_U_23
 _atom_site_aniso_U_13
 _atom_site_aniso_U_12
Mn1 0.00888(14) 0.01056(14) 0.01359(15) 0.00015(12) 0.00158(12) 0.00046(12)
P1 0.0093(2) 0.0115(3) 0.0143(3) -0.00002(19) 0.0014(2) 0.00008(19)
P2 0.0092(2) 0.0129(3) 0.0178(3) 0.0008(2) 0.0018(2) 0.0003(2)
O1 0.0249(9) 0.0397(11) 0.0146(9) -0.0035(8) 0.0035(7) 0.0004(8)
O2 0.0240(8) 0.0129(7) 0.0330(10) 0.0008(7) 0.0033(8) 0.0016(7)
O3 0.0220(9) 0.0307(10) 0.0158(8) -0.0006(7) 0.0015(7) -0.0006(7)
N1 0.0108(7) 0.0109(8) 0.0142(8) -0.0003(6) 0.0014(7) 0.0002(6)
N2 0.0094(8) 0.0121(9) 0.0238(10) 0.0008(7) 0.0025(7) 0.0023(7)
N3 0.0095(8) 0.0123(10) 0.0274(11) 0.0025(7) 0.0033(8) -0.0008(7)
C1 0.0127(9) 0.0151(10) 0.0121(10) 0.0022(8) 0.0014(7) 0.0010(8)
C2 0.0163(10) 0.0112(10) 0.0190(11) -0.0011(8) 0.0021(8) 0.0026(8)
C3 0.0206(11) 0.0106(9) 0.0204(11) 0.0008(8) 0.0027(9) 0.0003(9)
C4 0.0153(10) 0.0120(10) 0.0233(11) 0.0010(8) 0.0012(9) -0.0023(8)
C5 0.0126(9) 0.0134(10) 0.0141(10) 0.0007(8) 0.0017(8) 0.0006(8)
C6 0.0118(10) 0.0148(11) 0.0171(11) -0.0004(8) 0.0000(8) -0.0008(8)
C7 0.0112(10) 0.0264(13) 0.0209(12) 0.0028(10) 0.0004(8) 0.0000(9)
C8 0.0244(13) 0.0166(11) 0.0267(13) -0.0041(9) -0.0043(10) -0.0030(9)
C9 0.0126(10) 0.0188(11) 0.0159(10) 0.0006(8) 0.0054(8) -0.0019(8)
C10 0.0213(12) 0.0204(11) 0.0194(11) -0.0017(9) 0.0052(9) 0.0049(9)
C11 0.0243(12) 0.0154(11) 0.0220(11) 0.0024(9) 0.0078(9) -0.0026(9)
C12 0.0134(10) 0.0165(11) 0.0216(11) 0.0014(9) 0.0047(8) 0.0017(8)
C13 0.0239(13) 0.0318(14) 0.0235(13) 0.0054(11) 0.0087(10) 0.0060(11)
C14 0.0306(14) 0.0219(13) 0.0291(14) -0.0002(10) 0.0088(11) 0.0076(10)
C15 0.0119(9) 0.0171(10) 0.0201(11) 0.0006(9) -0.0002(8) 0.0004(8)
C16 0.0129(11) 0.0317(14) 0.0274(13) 0.0031(11) -0.0022(9) -0.0041(10)
C17 0.0167(11) 0.0218(12) 0.0238(12) 0.0043(10) 0.0002(9) 0.0021(9)
C18 0.0129(10) 0.0157(10) 0.0221(12) -0.0012(9) 0.0069(8) 0.0009(8)
C19 0.0095(9) 0.0169(10) 0.0179(11) -0.0005(8) 0.0006(8) 0.0007(8)
C20 0.0097(10) 0.0123(10) 0.0211(11) 0.0010(8) 0.0027(8) 0.0010(8)
S1 0.0133(2) 0.0165(2) 0.0235(3) 0.0033(2) 0.0048(2) 0.0017(2)
F1 0.0539(11) 0.0400(10) 0.0290(9) 0.0010(8) 0.0222(8) -0.0080(8)
F2 0.0422(10) 0.0266(9) 0.0456(10) 0.0142(8) 0.0010(8) 0.0094(7)
F3 0.0365(10) 0.0284(9) 0.0470(11) -0.0025(8) 0.0037(8) -0.0157(7)
O4 0.0200(9) 0.0248(10) 0.0408(12) 0.0052(8) 0.0046(8) 0.0100(7)
O5 0.0224(9) 0.0322(11) 0.0345(11) 0.0031(8) 0.0010(8) -0.0115(8)
O6 0.0322(10) 0.0354(11) 0.0268(10) 0.0044(8) 0.0133(8) 0.0089(8)
C21 0.0242(12) 0.0204(12) 0.0268(13) 0.0023(10) 0.0062(10) -0.0013(9)
 
_geom_special_details
;
 All esds (except the esd in the dihedral angle between two l.s. planes)
 are estimated using the full covariance matrix.  The cell esds are taken
 into account individually in the estimation of esds in distances, angles
 and torsion angles; correlations between esds in cell parameters are only
 used when they are defined by crystal symmetry.  An approximate (isotropic)
 treatment of cell esds is used for estimating esds involving l.s. planes.
;
 
loop_
 _geom_bond_atom_site_label_1
 _geom_bond_atom_site_label_2
 _geom_bond_distance
 _geom_bond_site_symmetry_2
 _geom_bond_publ_flag
Mn1 C19 1.798(2) . ?
Mn1 C20 1.839(2) . ?
Mn1 C18 1.857(2) . ?
Mn1 N1 2.0584(17) . ?
Mn1 P1 2.2598(6) . ?
Mn1 P2 2.2661(7) . ?
P1 N2 1.6956(19) . ?
P1 C6 1.841(2) . ?
P1 C9 1.855(2) . ?
P2 N3 1.7004(19) . ?
P2 C12 1.842(2) . ?
P2 C15 1.850(2) . ?
O1 C18 1.136(3) . ?
O2 C19 1.155(3) . ?
O3 C20 1.135(3) . ?
N1 C1 1.362(3) . ?
N1 C5 1.363(3) . ?
N2 C1 1.382(3) . ?
N2 HN2 0.830(17) . ?
N3 C5 1.381(3) . ?
N3 HN3 0.865(17) . ?
C1 C2 1.386(3) . ?
C2 C3 1.384(3) . ?
C2 H2 0.9500 . ?
C3 C4 1.386(3) . ?
C3 H3A 0.9500 . ?
C4 C5 1.388(3) . ?
C4 H4 0.9500 . ?
C6 C8 1.529(3) . ?
C6 C7 1.540(3) . ?
C6 H6 1.0000 . ?
C7 H7A 0.9800 . ?
C7 H7B 0.9800 . ?
C7 H7C 0.9800 . ?
C8 H8A 0.9800 . ?
C8 H8B 0.9800 . ?
C8 H8C 0.9800 . ?
C9 C10 1.527(3) . ?
C9 C11 1.536(3) . ?
C9 H9 1.0000 . ?
C10 H10A 0.9800 . ?
C10 H10B 0.9800 . ?
C10 H10C 0.9800 . ?
C11 H11A 0.9800 . ?
C11 H11B 0.9800 . ?
C11 H11C 0.9800 . ?
C12 C14 1.529(3) . ?
C12 C13 1.535(4) . ?
C12 H12 1.0000 . ?
C13 H13A 0.9800 . ?
C13 H13B 0.9800 . ?
C13 H13C 0.9800 . ?
C14 H14A 0.9800 . ?
C14 H14B 0.9800 . ?
C14 H14C 0.9800 . ?
C15 C17 1.533(3) . ?
C15 C16 1.537(3) . ?
C15 H15 1.0000 . ?
C16 H16A 0.9800 . ?
C16 H16B 0.9800 . ?
C16 H16C 0.9800 . ?
C17 H17A 0.9800 . ?
C17 H17B 0.9800 . ?
C17 H17C 0.9800 . ?
S1 O6 1.4317(19) . ?
S1 O4 1.4456(18) . ?
S1 O5 1.447(2) . ?
S1 C21 1.823(3) . ?
F1 C21 1.336(3) . ?
F2 C21 1.329(3) . ?
F3 C21 1.332(3) . ?
 
loop_
 _geom_angle_atom_site_label_1
 _geom_angle_atom_site_label_2
 _geom_angle_atom_site_label_3
 _geom_angle
 _geom_angle_site_symmetry_1
 _geom_angle_site_symmetry_3
 _geom_angle_publ_flag
C19 Mn1 C20 91.78(10) . . ?
C19 Mn1 C18 91.02(10) . . ?
C20 Mn1 C18 175.55(10) . . ?
C19 Mn1 N1 178.00(9) . . ?
C20 Mn1 N1 86.22(8) . . ?
C18 Mn1 N1 90.98(9) . . ?
C19 Mn1 P1 97.51(7) . . ?
C20 Mn1 P1 88.70(7) . . ?
C18 Mn1 P1 87.51(7) . . ?
N1 Mn1 P1 82.57(5) . . ?
C19 Mn1 P2 97.49(7) . . ?
C20 Mn1 P2 88.73(7) . . ?
C18 Mn1 P2 94.33(7) . . ?
N1 Mn1 P2 82.36(5) . . ?
P1 Mn1 P2 164.84(2) . . ?
N2 P1 C6 104.40(10) . . ?
N2 P1 C9 106.88(10) . . ?
C6 P1 C9 102.81(10) . . ?
N2 P1 Mn1 100.07(7) . . ?
C6 P1 Mn1 119.62(7) . . ?
C9 P1 Mn1 121.24(8) . . ?
N3 P2 C12 101.76(10) . . ?
N3 P2 C15 103.65(10) . . ?
C12 P2 C15 105.70(10) . . ?
N3 P2 Mn1 100.07(7) . . ?
C12 P2 Mn1 126.06(8) . . ?
C15 P2 Mn1 115.98(8) . . ?
C1 N1 C5 118.42(17) . . ?
C1 N1 Mn1 120.65(14) . . ?
C5 N1 Mn1 120.86(14) . . ?
C1 N2 P1 121.03(15) . . ?
C1 N2 HN2 116(2) . . ?
P1 N2 HN2 123(2) . . ?
C5 N3 P2 120.64(15) . . ?
C5 N3 HN3 116(2) . . ?
P2 N3 HN3 123(2) . . ?
N1 C1 N2 115.57(19) . . ?
N1 C1 C2 122.06(19) . . ?
N2 C1 C2 122.37(19) . . ?
C3 C2 C1 118.4(2) . . ?
C3 C2 H2 120.8 . . ?
C1 C2 H2 120.8 . . ?
C2 C3 C4 120.7(2) . . ?
C2 C3 H3A 119.7 . . ?
C4 C3 H3A 119.7 . . ?
C3 C4 C5 118.1(2) . . ?
C3 C4 H4 120.9 . . ?
C5 C4 H4 120.9 . . ?
N1 C5 N3 115.63(18) . . ?
N1 C5 C4 122.22(19) . . ?
N3 C5 C4 122.14(19) . . ?
C8 C6 C7 110.61(19) . . ?
C8 C6 P1 111.93(16) . . ?
C7 C6 P1 113.19(16) . . ?
C8 C6 H6 106.9 . . ?
C7 C6 H6 106.9 . . ?
P1 C6 H6 106.9 . . ?
C6 C7 H7A 109.5 . . ?
C6 C7 H7B 109.5 . . ?
H7A C7 H7B 109.5 . . ?
C6 C7 H7C 109.5 . . ?
H7A C7 H7C 109.5 . . ?
H7B C7 H7C 109.5 . . ?
C6 C8 H8A 109.5 . . ?
C6 C8 H8B 109.5 . . ?
H8A C8 H8B 109.5 . . ?
C6 C8 H8C 109.5 . . ?
H8A C8 H8C 109.5 . . ?
H8B C8 H8C 109.5 . . ?
C10 C9 C11 110.52(19) . . ?
C10 C9 P1 113.39(16) . . ?
C11 C9 P1 111.71(15) . . ?
C10 C9 H9 106.9 . . ?
C11 C9 H9 106.9 . . ?
P1 C9 H9 106.9 . . ?
C9 C10 H10A 109.5 . . ?
C9 C10 H10B 109.5 . . ?
H10A C10 H10B 109.5 . . ?
C9 C10 H10C 109.5 . . ?
H10A C10 H10C 109.5 . . ?
H10B C10 H10C 109.5 . . ?
C9 C11 H11A 109.5 . . ?
C9 C11 H11B 109.5 . . ?
H11A C11 H11B 109.5 . . ?
C9 C11 H11C 109.5 . . ?
H11A C11 H11C 109.5 . . ?
H11B C11 H11C 109.5 . . ?
C14 C12 C13 109.3(2) . . ?
C14 C12 P2 113.56(17) . . ?
C13 C12 P2 112.86(16) . . ?
C14 C12 H12 106.9 . . ?
C13 C12 H12 106.9 . . ?
P2 C12 H12 106.9 . . ?
C12 C13 H13A 109.5 . . ?
C12 C13 H13B 109.5 . . ?
H13A C13 H13B 109.5 . . ?
C12 C13 H13C 109.5 . . ?
H13A C13 H13C 109.5 . . ?
H13B C13 H13C 109.5 . . ?
C12 C14 H14A 109.5 . . ?
C12 C14 H14B 109.5 . . ?
H14A C14 H14B 109.5 . . ?
C12 C14 H14C 109.5 . . ?
H14A C14 H14C 109.5 . . ?
H14B C14 H14C 109.5 . . ?
C17 C15 C16 111.34(19) . . ?
C17 C15 P2 113.98(16) . . ?
C16 C15 P2 114.71(17) . . ?
C17 C15 H15 105.2 . . ?
C16 C15 H15 105.2 . . ?
P2 C15 H15 105.2 . . ?
C15 C16 H16A 109.5 . . ?
C15 C16 H16B 109.5 . . ?
H16A C16 H16B 109.5 . . ?
C15 C16 H16C 109.5 . . ?
H16A C16 H16C 109.5 . . ?
H16B C16 H16C 109.5 . . ?
C15 C17 H17A 109.5 . . ?
C15 C17 H17B 109.5 . . ?
H17A C17 H17B 109.5 . . ?
C15 C17 H17C 109.5 . . ?
H17A C17 H17C 109.5 . . ?
H17B C17 H17C 109.5 . . ?
O1 C18 Mn1 175.7(2) . . ?
O2 C19 Mn1 178.4(2) . . ?
O3 C20 Mn1 178.0(2) . . ?
O6 S1 O4 114.98(12) . . ?
O6 S1 O5 115.48(12) . . ?
O4 S1 O5 114.17(12) . . ?
O6 S1 C21 103.98(12) . . ?
O4 S1 C21 102.64(11) . . ?
O5 S1 C21 103.26(12) . . ?
F2 C21 F3 107.7(2) . . ?
F2 C21 F1 107.8(2) . . ?
F3 C21 F1 107.3(2) . . ?
F2 C21 S1 111.94(17) . . ?
F3 C21 S1 111.08(18) . . ?
F1 C21 S1 110.80(17) . . ?
 
_refine_diff_density_max    0.612
_refine_diff_density_min   -0.585
_refine_diff_density_rms    0.094

_shelx_res_file
;
TITL

CELL  0.71073  11.6504  19.6438  12.1385   90.000   97.338   90.000
ZERR    4.000   0.0009   0.0015   0.0010    0.000    0.003    0.000
LATT  1
SYMM -X, 1/2+Y, 1/2-Z
SFAC C H N O F P S MN
UNIT 84 132 12 24 12 8 4 4
TEMP -173
SIZE 0.02 0.25 0.41
L.S. 10
BOND $H
LIST 6
FMAP 2
ACTA
PLAN 20
OMIT     1   1   0  
OMIT     0   2   0  
DFIX .87 N2 Hn2 N3 Hn3
WGHT    0.052300    1.485600
BASF   0.50051
FVAR       0.36351
MN1   8    0.751379    0.164677    0.413506    11.00000    0.00888    0.01056 =
         0.01359    0.00015    0.00158    0.00046
P1    6    0.558691    0.179745    0.410377    11.00000    0.00932    0.01146 =
         0.01429   -0.00002    0.00142    0.00008
P2    6    0.944852    0.179951    0.419290    11.00000    0.00922    0.01286 =
         0.01778    0.00081    0.00176    0.00031
O1    4    0.701995    0.153646    0.166272    11.00000    0.02487    0.03975 =
         0.01463   -0.00349    0.00347    0.00041
O2    4    0.753269    0.015038    0.437102    11.00000    0.02403    0.01294 =
         0.03304    0.00083    0.00326    0.00165
O3    4    0.777393    0.184399    0.658337    11.00000    0.02200    0.03065 =
         0.01577   -0.00059    0.00149   -0.00060
N1    3    0.750629    0.269324    0.404707    11.00000    0.01077    0.01089 =
         0.01418   -0.00026    0.00136    0.00020
N2    3    0.552111    0.265978    0.409407    11.00000    0.00942    0.01209 =
         0.02380    0.00079    0.00246    0.00232
N3    3    0.949640    0.265853    0.403228    11.00000    0.00955    0.01232 =
         0.02741    0.00255    0.00334   -0.00080
C1    1    0.650306    0.304867    0.405010    11.00000    0.01271    0.01513 =
         0.01207    0.00223    0.00141    0.00103
C2    1    0.647141    0.375356    0.400779    11.00000    0.01635    0.01121 =
         0.01900   -0.00110    0.00209    0.00263
AFIX  43
H2    2    0.575850    0.399147    0.398140    11.00000   -1.20000
AFIX   0
C3    1    0.750263    0.410265    0.400488    11.00000    0.02063    0.01062 =
         0.02043    0.00084    0.00271    0.00026
AFIX  43
H3A   2    0.749985    0.458615    0.398777    11.00000   -1.20000
AFIX   0
C4    1    0.853948    0.375402    0.402667    11.00000    0.01528    0.01201 =
         0.02325    0.00100    0.00120   -0.00229
AFIX  43
H4    2    0.925047    0.399184    0.403436    11.00000   -1.20000
AFIX   0
C5    1    0.851013    0.304779    0.403694    11.00000    0.01261    0.01345 =
         0.01410    0.00072    0.00167    0.00063
C6    1    0.459808    0.153716    0.286995    11.00000    0.01184    0.01476 =
         0.01710   -0.00043   -0.00005   -0.00077
AFIX  13
H6    2    0.492886    0.171721    0.220719    11.00000   -1.20000
AFIX   0
C7    1    0.337658    0.184216    0.283614    11.00000    0.01120    0.02640 =
         0.02089    0.00278    0.00043    0.00003
AFIX 137
H7A   2    0.343586    0.233427    0.296338    11.00000   -1.50000
H7B   2    0.298197    0.163155    0.341589    11.00000   -1.50000
H7C   2    0.293449    0.175478    0.210762    11.00000   -1.50000
AFIX   0
C8    1    0.453538    0.076328    0.274558    11.00000    0.02444    0.01662 =
         0.02671   -0.00408   -0.00432   -0.00304
AFIX 137
H8A   2    0.409576    0.064663    0.202757    11.00000   -1.50000
H8B   2    0.415011    0.056960    0.334570    11.00000   -1.50000
H8C   2    0.532009    0.057742    0.278371    11.00000   -1.50000
AFIX   0
C9    1    0.482318    0.150374    0.526710    11.00000    0.01256    0.01884 =
         0.01592    0.00062    0.00541   -0.00193
AFIX  13
H9    2    0.400337    0.141051    0.495005    11.00000   -1.20000
AFIX   0
C10   1    0.478795    0.203747    0.617712    11.00000    0.02132    0.02037 =
         0.01939   -0.00169    0.00519    0.00494
AFIX 137
H10A  2    0.557661    0.219045    0.643780    11.00000   -1.50000
H10B  2    0.444356    0.183793    0.679827    11.00000   -1.50000
H10C  2    0.432108    0.242650    0.587918    11.00000   -1.50000
AFIX   0
C11   1    0.532641    0.083162    0.576345    11.00000    0.02428    0.01539 =
         0.02197    0.00239    0.00780   -0.00262
AFIX 137
H11A  2    0.544025    0.051568    0.516206    11.00000   -1.50000
H11B  2    0.478909    0.063062    0.623086    11.00000   -1.50000
H11C  2    0.607094    0.091976    0.621410    11.00000   -1.50000
AFIX   0
C12   1    1.034864    0.150385    0.314585    11.00000    0.01344    0.01649 =
         0.02163    0.00143    0.00470    0.00169
AFIX  13
H12   2    1.108938    0.176633    0.326907    11.00000   -1.20000
AFIX   0
C13   1    0.980178    0.165047    0.195128    11.00000    0.02393    0.03178 =
         0.02350    0.00539    0.00870    0.00604
AFIX 137
H13A  2    1.039979    0.163009    0.145305    11.00000   -1.50000
H13B  2    0.945251    0.210507    0.191501    11.00000   -1.50000
H13C  2    0.920384    0.130987    0.172301    11.00000   -1.50000
AFIX   0
C14   1    1.066820    0.074950    0.325445    11.00000    0.03059    0.02186 =
         0.02912   -0.00019    0.00879    0.00759
AFIX 137
H14A  2    1.112815    0.062256    0.266437    11.00000   -1.50000
H14B  2    0.996050    0.047487    0.318874    11.00000   -1.50000
H14C  2    1.112070    0.066773    0.397981    11.00000   -1.50000
AFIX   0
C15   1    1.032137    0.165161    0.555453    11.00000    0.01190    0.01715 =
         0.02008    0.00055   -0.00023    0.00040
AFIX  13
H15   2    1.000045    0.197105    0.607921    11.00000   -1.20000
AFIX   0
C16   1    1.160568    0.184303    0.560408    11.00000    0.01288    0.03172 =
         0.02743    0.00310   -0.00221   -0.00412
AFIX 137
H16A  2    1.200182    0.150444    0.519509    11.00000   -1.50000
H16B  2    1.196155    0.185408    0.638033    11.00000   -1.50000
H16C  2    1.167283    0.229267    0.526844    11.00000   -1.50000
AFIX   0
C17   1    1.017444    0.093909    0.603254    11.00000    0.01668    0.02177 =
         0.02376    0.00429    0.00022    0.00213
AFIX 137
H17A  2    0.934849    0.083312    0.599614    11.00000   -1.50000
H17B  2    1.053306    0.092575    0.680780    11.00000   -1.50000
H17C  2    1.054787    0.060295    0.559922    11.00000   -1.50000
AFIX   0
C18   1    0.725164    0.158214    0.259726    11.00000    0.01289    0.01569 =
         0.02210   -0.00121    0.00691    0.00086
C19   1    0.752914    0.073481    0.426395    11.00000    0.00953    0.01689 =
         0.01790   -0.00045    0.00063    0.00072
C20   1    0.767772    0.175655    0.565198    11.00000    0.00973    0.01226 =
         0.02112    0.00099    0.00271    0.00096
HN3   2    1.013007    0.288215    0.399466    11.00000    0.03353
HN2   2    0.491634    0.287529    0.414221    11.00000    0.02286
S1    7    0.245724    0.376401    0.445846    11.00000    0.01326    0.01654 =
         0.02347    0.00333    0.00482    0.00174
F1    5    0.323584    0.427952    0.271118    11.00000    0.05388    0.03995 =
         0.02900    0.00105    0.02217   -0.00803
F2    5    0.195319    0.489974    0.335944    11.00000    0.04225    0.02664 =
         0.04565    0.01417    0.00101    0.00943
F3    5    0.368600    0.485493    0.420964    11.00000    0.03653    0.02844 =
         0.04695   -0.00247    0.00369   -0.01571
O4    4    0.353772    0.339736    0.468157    11.00000    0.01996    0.02483 =
         0.04078    0.00522    0.00459    0.01002
O5    4    0.158350    0.341767    0.370740    11.00000    0.02241    0.03218 =
         0.03454    0.00312    0.00098   -0.01149
O6    4    0.205736    0.406856    0.541114    11.00000    0.03223    0.03540 =
         0.02684    0.00442    0.01326    0.00893
C21   1    0.284775    0.448823    0.364365    11.00000    0.02422    0.02037 =
         0.02679    0.00232    0.00618   -0.00132
HKLF 5


END

WGHT      0.0472      1.6596

Q1    1   0.6669  0.3380  0.4124  11.00000  0.05    0.61
Q2    1   0.7669  0.1734  0.1961  11.00000  0.05    0.60
Q3    1   0.8384  0.3366  0.4175  11.00000  0.05    0.57
Q4    1   0.7417  0.1678  0.6254  11.00000  0.05    0.55
Q5    1   0.7784  0.1696  0.3396  11.00000  0.05    0.54
Q6    1   0.7045  0.2921  0.4049  11.00000  0.05    0.51
Q7    1   0.2506  0.3824  0.5236  11.00000  0.05    0.49
Q8    1   0.8014  0.1881  0.4192  11.00000  0.05    0.47
Q9    1   0.5411  0.1740  0.4836  11.00000  0.05    0.46
Q10   1   0.6479  0.1730  0.4097  11.00000  0.05    0.45
Q11   1   1.0146  0.1678  0.4997  11.00000  0.05    0.45
Q12   1   1.0784  0.1877  0.5558  11.00000  0.05    0.44
Q13   1   0.8009  0.3912  0.4028  11.00000  0.05    0.44
Q14   1   0.8964  0.2875  0.4148  11.00000  0.05    0.43
Q15   1   0.9389  0.2276  0.3828  11.00000  0.05    0.43
Q16   1   0.7113  0.1598  0.1339  11.00000  0.05    0.42
Q17   1   0.7976  0.2885  0.3994  11.00000  0.05    0.42
Q18   1   0.3000  0.3594  0.4619  11.00000  0.05    0.42
Q19   1   0.8414  0.1698  0.4112  11.00000  0.05    0.42
Q20   1   0.3921  0.1635  0.2792  11.00000  0.05    0.41
;
_shelx_res_checksum    51953

_shelx_hkl_file
;
   2   0   0 2886.60 30.8493  -2
   2   0   0 2886.60 30.8493   1
   3   0   0 26.1832 0.71248  -2
   3   0   0 26.1832 0.71248   1
   4   0   0 9999.99 113.974  -2
   4   0   0 9999.99 113.974   1
   5   0   0 213.866 2.74889  -2
   5   0   0 213.866 2.74889   1
   6   0   0 912.997 11.8310  -2
   6   0   0 912.997 11.8310   1
   7   0   0 229.434 3.58308  -2
   7   0   0 229.434 3.58308   1
   8   0   0 224.256 3.99734  -2
   8   0   0 224.256 3.99734   1
   9   0   0 56.3143 2.70846  -2
   9   0   0 56.3143 2.70846   1
  10   0   0 5355.91 116.844  -2
  10   0   0 5355.91 116.844   1
  11   0   0 13.7967 3.34339  -2
  11   0   0 13.7967 3.34339   1
  12   0   0 132.042 5.80668  -2
  12   0   0 132.042 5.80668   1
  13   0   0 35.5634 4.38560  -2
  13   0   0 35.5634 4.38560   1
  14   0   0 202.570 7.92406  -2
  14   0   0 202.570 7.92406   1
  15   0   0 67.0373 5.92642  -2
  15   0   0 67.0373 5.92642   1
  16   0   0 209.128 9.06206  -2
  16   0   0 209.128 9.06206   1
   0   1   0 0.03741 0.03670  -2
   0   1   0 0.03741 0.03670   1
   1   1   0 560.826 9.92697  -2
   1   1   0 560.826 9.92697   1
   2   1   0 -0.0847 0.25585  -2
   2   1   0 -0.0847 0.25585   1
   3   1   0 456.054 3.72951  -2
   3   1   0 456.054 3.72951   1
   4   1   0 20.7657 0.48718  -2
   4   1   0 20.7657 0.48718   1
   5   1   0 4188.71 29.8732  -2
   5   1   0 4188.71 29.8732   1
   6   1   0 4.24511 0.71227  -2
   6   1   0 4.24511 0.71227   1
   7   1   0 559.148 5.37234  -2
   7   1   0 559.148 5.37234   1
   8   1   0 11.1892 0.99698  -2
   8   1   0 11.1892 0.99698   1
   9   1   0 110.462 2.49569  -2
   9   1   0 110.462 2.49569   1
  10   1   0 52.8579 2.68792  -2
  10   1   0 52.8579 2.68792   1
  11   1   0 701.753 12.3159  -2
  11   1   0 701.753 12.3159   1
  12   1   0 -1.2418 2.46189  -2
  12   1   0 -1.2418 2.46189   1
  13   1   0 258.880 6.17924  -2
  13   1   0 258.880 6.17924   1
  14   1   0 7.04853 3.09033  -2
  14   1   0 7.04853 3.09033   1
  15   1   0 297.978 7.30263  -2
  15   1   0 297.978 7.30263   1
  16   1   0 -0.3595 4.58891  -2
  16   1   0 -0.3595 4.58891   1
   0   2   0 2572.81 54.2951  -2
   0   2   0 2572.81 54.2951   1
   1   2   0 45.1121 0.45945  -2
   1   2   0 45.1121 0.45945   1
   2   2   0 750.235 5.77172  -2
   2   2   0 750.235 5.77172   1
   3   2   0 25.0555 0.46044  -2
   3   2   0 25.0555 0.46044   1
   4   2   0 413.434 3.36647  -2
   4   2   0 413.434 3.36647   1
   5   2   0 18.7387 0.58429  -2
   5   2   0 18.7387 0.58429   1
   6   2   0 51.5837 1.07326  -2
   6   2   0 51.5837 1.07326   1
   7   2   0 38.1970 0.94849  -2
   7   2   0 38.1970 0.94849   1
   8   2   0 35.5530 1.28918  -2
   8   2   0 35.5530 1.28918   1
   9   2   0 3.02867 1.44240  -2
   9   2   0 3.02867 1.44240   1
  10   2   0 953.246 15.9145  -2
  10   2   0 953.246 15.9145   1
  11   2   0 57.0604 2.95116  -2
  11   2   0 57.0604 2.95116   1
  12   2   0 9.19736 2.60653  -2
  12   2   0 9.19736 2.60653   1
  13   2   0 1.07807 2.73421  -2
  13   2   0 1.07807 2.73421   1
  14   2   0 4.01333 3.02545  -2
  14   2   0 4.01333 3.02545   1
  15   2   0 24.6017 4.54742  -2
  15   2   0 24.6017 4.54742   1
  16   2   0 5.63040 4.64410  -2
  16   2   0 5.63040 4.64410   1
   0   3   0 3.59445 0.25969  -2
   0   3   0 3.59445 0.25969   1
   1   3   0 2015.63 16.3158  -2
   1   3   0 2015.63 16.3158   1
   2   3   0 18.7062 0.37194  -2
   2   3   0 18.7062 0.37194   1
   3   3   0 182.401 1.58566  -2
   3   3   0 182.401 1.58566   1
   4   3   0 30.4784 0.55146  -2
   4   3   0 30.4784 0.55146   1
   5   3   0 933.096 7.10683  -2
   5   3   0 933.096 7.10683   1
   6   3   0 202.757 2.35341  -2
   6   3   0 202.757 2.35341   1
   7   3   0 131.487 1.70928  -2
   7   3   0 131.487 1.70928   1
   8   3   0 3.26596 1.02298  -2
   8   3   0 3.26596 1.02298   1
   9   3   0 2.32360 1.53852  -2
   9   3   0 2.32360 1.53852   1
  10   3   0 44.7208 2.56904  -2
  10   3   0 44.7208 2.56904   1
  11   3   0 29.2118 2.59966  -2
  11   3   0 29.2118 2.59966   1
  12   3   0 -0.6175 2.48770  -2
  12   3   0 -0.6175 2.48770   1
  13   3   0 43.7745 3.25346  -2
  13   3   0 43.7745 3.25346   1
  14   3   0 15.2604 4.00820  -2
  14   3   0 15.2604 4.00820   1
  15   3   0 55.4007 4.89490  -2
  15   3   0 55.4007 4.89490   1
  16   3   0 -5.3965 4.57815  -2
  16   3   0 -5.3965 4.57815   1
   0   4   0 7262.05 88.5511  -2
   0   4   0 7262.05 88.5511   1
   1   4   0 109.508 1.01761  -2
   1   4   0 109.508 1.01761   1
   2   4   0 418.661 3.43183  -2
   2   4   0 418.661 3.43183   1
   3   4   0 46.0530 0.61170  -2
   3   4   0 46.0530 0.61170   1
   4   4   0 999.814 7.33471  -2
   4   4   0 999.814 7.33471   1
   5   4   0 52.0175 0.76928  -2
   5   4   0 52.0175 0.76928   1
   6   4   0 48.0073 0.96735  -2
   6   4   0 48.0073 0.96735   1
   7   4   0 29.9140 0.88503  -2
   7   4   0 29.9140 0.88503   1
   8   4   0 318.742 4.48467  -2
   8   4   0 318.742 4.48467   1
   9   4   0 11.3201 1.88104  -2
   9   4   0 11.3201 1.88104   1
  10   4   0 372.693 7.20916  -2
  10   4   0 372.693 7.20916   1
  11   4   0 21.1441 2.54251  -2
  11   4   0 21.1441 2.54251   1
  12   4   0 127.775 4.11575  -2
  12   4   0 127.775 4.11575   1
  13   4   0 12.1785 3.50518  -2
  13   4   0 12.1785 3.50518   1
  14   4   0 57.7254 4.62624  -2
  14   4   0 57.7254 4.62624   1
  15   4   0 3.88405 4.30039  -2
  15   4   0 3.88405 4.30039   1
  16   4   0 1.07422 4.64091  -2
  16   4   0 1.07422 4.64091   1
   0   5   0 0.44176 0.30907  -2
   0   5   0 0.44176 0.30907   1
   1   5   0 1065.18 8.43358  -2
   1   5   0 1065.18 8.43358   1
   2   5   0 112.908 1.10378  -2
   2   5   0 112.908 1.10378   1
   3   5   0 350.112 2.96802  -2
   3   5   0 350.112 2.96802   1
   4   5   0 330.165 2.77943  -2
   4   5   0 330.165 2.77943   1
   5   5   0 72.8971 1.03579  -2
   5   5   0 72.8971 1.03579   1
   6   5   0 18.1338 0.67470  -2
   6   5   0 18.1338 0.67470   1
   7   5   0 120.353 1.69539  -2
   7   5   0 120.353 1.69539   1
   8   5   0 17.4806 1.23846  -2
   8   5   0 17.4806 1.23846   1
   9   5   0 127.396 3.39936  -2
   9   5   0 127.396 3.39936   1
  10   5   0 4.81549 2.09079  -2
  10   5   0 4.81549 2.09079   1
  11   5   0 30.3381 2.61484  -2
  11   5   0 30.3381 2.61484   1
  12   5   0 6.66059 3.24471  -2
  12   5   0 6.66059 3.24471   1
  13   5   0 117.584 5.13963  -2
  13   5   0 117.584 5.13963   1
  14   5   0 -2.0241 3.78681  -2
  14   5   0 -2.0241 3.78681   1
  15   5   0 -1.4274 4.19564  -2
  15   5   0 -1.4274 4.19564   1
  16   5   0 23.1422 7.29391  -2
  16   5   0 23.1422 7.29391   1
   0   6   0 9506.01 101.146  -2
   0   6   0 9506.01 101.146   1
   1   6   0 21.9215 0.42509  -2
   1   6   0 21.9215 0.42509   1
   2   6   0 1194.42 9.48285  -2
   2   6   0 1194.42 9.48285   1
   3   6   0 12.7773 0.44923  -2
   3   6   0 12.7773 0.44923   1
   4   6   0 295.489 2.55746  -2
   4   6   0 295.489 2.55746   1
   5   6   0 194.701 1.85490  -2
   5   6   0 194.701 1.85490   1
   6   6   0 30.4491 0.75355  -2
   6   6   0 30.4491 0.75355   1
   7   6   0 18.6297 0.91847  -2
   7   6   0 18.6297 0.91847   1
   8   6   0 130.447 2.58980  -2
   8   6   0 130.447 2.58980   1
   9   6   0 20.8242 1.77168  -2
   9   6   0 20.8242 1.77168   1
  10   6   0 811.999 13.8113  -2
  10   6   0 811.999 13.8113   1
  11   6   0 7.64264 2.91376  -2
  11   6   0 7.64264 2.91376   1
  12   6   0 22.5883 3.37749  -2
  12   6   0 22.5883 3.37749   1
  13   6   0 0.42124 3.57286  -2
  13   6   0 0.42124 3.57286   1
  14   6   0 -0.6658 3.81558  -2
  14   6   0 -0.6658 3.81558   1
  15   6   0 100.896 6.83253  -2
  15   6   0 100.896 6.83253   1
   0   7   0 0.34699 0.33988  -2
   0   7   0 0.34699 0.33988   1
   1   7   0 988.064 7.88771  -2
   1   7   0 988.064 7.88771   1
   2   7   0 125.619 1.25862  -2
   2   7   0 125.619 1.25862   1
   3   7   0 1635.19 11.8919  -2
   3   7   0 1635.19 11.8919   1
   4   7   0 19.8154 0.67700  -2
   4   7   0 19.8154 0.67700   1
   5   7   0 3884.14 30.7450  -2
   5   7   0 3884.14 30.7450   1
   6   7   0 76.8824 1.12113  -2
   6   7   0 76.8824 1.12113   1
   7   7   0 616.152 6.93003  -2
   7   7   0 616.152 6.93003   1
   8   7   0 15.0664 1.52877  -2
   8   7   0 15.0664 1.52877   1
   9   7   0 99.9142 2.71200  -2
   9   7   0 99.9142 2.71200   1
  10   7   0 228.936 6.12929  -2
  10   7   0 228.936 6.12929   1
  11   7   0 484.730 10.7887  -2
  11   7   0 484.730 10.7887   1
  12   7   0 5.43246 3.21451  -2
  12   7   0 5.43246 3.21451   1
  13   7   0 -1.2861 4.18991  -2
  13   7   0 -1.2861 4.18991   1
  14   7   0 36.6421 5.20303  -2
  14   7   0 36.6421 5.20303   1
  15   7   0 252.272 9.82538  -2
  15   7   0 252.272 9.82538   1
   0   8   0 2766.80 29.7102  -2
   0   8   0 2766.80 29.7102   1
   1   8   0 3.42426 0.36261  -2
   1   8   0 3.42426 0.36261   1
   2   8   0 400.427 3.40060  -2
   2   8   0 400.427 3.40060   1
   3   8   0 18.4057 0.54780  -2
   3   8   0 18.4057 0.54780   1
   4   8   0 82.5559 1.15637  -2
   4   8   0 82.5559 1.15637   1
   5   8   0 108.821 1.29172  -2
   5   8   0 108.821 1.29172   1
   6   8   0 1.57451 0.64984  -2
   6   8   0 1.57451 0.64984   1
   7   8   0 12.6339 1.01047  -2
   7   8   0 12.6339 1.01047   1
   8   8   0 437.728 7.97214  -2
   8   8   0 437.728 7.97214   1
   9   8   0 14.9443 2.49283  -2
   9   8   0 14.9443 2.49283   1
  10   8   0 167.052 5.10862  -2
  10   8   0 167.052 5.10862   1
  11   8   0 21.7873 3.95503  -2
  11   8   0 21.7873 3.95503   1
  12   8   0 5.78842 3.84936  -2
  12   8   0 5.78842 3.84936   1
  13   8   0 6.43905 4.26622  -2
  13   8   0 6.43905 4.26622   1
  14   8   0 31.9493 5.26184  -2
  14   8   0 31.9493 5.26184   1
  15   8   0 5.29809 5.37358  -2
  15   8   0 5.29809 5.37358   1
   0   9   0 0.08347 0.43150  -2
   0   9   0 0.08347 0.43150   1
   1   9   0 106.327 1.21415  -2
   1   9   0 106.327 1.21415   1
   2   9   0 -0.2028 0.42553  -2
   2   9   0 -0.2028 0.42553   1
   3   9   0 70.8017 1.03644  -2
   3   9   0 70.8017 1.03644   1
   4   9   0 279.001 2.78658  -2
   4   9   0 279.001 2.78658   1
   5   9   0 210.594 2.08784  -2
   5   9   0 210.594 2.08784   1
   6   9   0 134.469 1.84290  -2
   6   9   0 134.469 1.84290   1
   7   9   0 24.3729 1.73966  -2
   7   9   0 24.3729 1.73966   1
   8   9   0 6.81708 2.12475  -2
   8   9   0 6.81708 2.12475   1
   9   9   0 123.322 5.20880  -2
   9   9   0 123.322 5.20880   1
  10   9   0 4.65297 3.31782  -2
  10   9   0 4.65297 3.31782   1
  11   9   0 56.9720 4.60946  -2
  11   9   0 56.9720 4.60946   1
  12   9   0 9.61666 4.03716  -2
  12   9   0 9.61666 4.03716   1
  13   9   0 22.3289 4.86740  -2
  13   9   0 22.3289 4.86740   1
  14   9   0 16.4328 6.56742  -2
  14   9   0 16.4328 6.56742   1
  15   9   0 45.0834 6.24119  -2
  15   9   0 45.0834 6.24119   1
   0  10   0 79.4270 1.68081  -2
   0  10   0 79.4270 1.68081   1
   1  10   0 15.9348 0.66664  -2
   1  10   0 15.9348 0.66664   1
   2  10   0 5.86011 0.57562  -2
   2  10   0 5.86011 0.57562   1
   3  10   0 209.690 2.29096  -2
   3  10   0 209.690 2.29096   1
   4  10   0 276.997 2.68152  -2
   4  10   0 276.997 2.68152   1
   5  10   0 317.381 3.30477  -2
   5  10   0 317.381 3.30477   1
   6  10   0 88.3250 2.03345  -2
   6  10   0 88.3250 2.03345   1
   7  10   0 209.465 4.46411  -2
   7  10   0 209.465 4.46411   1
   8  10   0 73.1721 3.99971  -2
   8  10   0 73.1721 3.99971   1
   9  10   0 79.1875 4.45724  -2
   9  10   0 79.1875 4.45724   1
  10  10   0 13.5605 3.64876  -2
  10  10   0 13.5605 3.64876   1
  11  10   0 -2.9608 3.80495  -2
  11  10   0 -2.9608 3.80495   1
  12  10   0 -0.6960 4.22785  -2
  12  10   0 -0.6960 4.22785   1
  13  10   0 6.99511 4.62852  -2
  13  10   0 6.99511 4.62852   1
  14  10   0 90.5639 6.56183  -2
  14  10   0 90.5639 6.56183   1
  15  10   0 25.7859 5.82558  -2
  15  10   0 25.7859 5.82558   1
   0  11   0 -0.2147 0.49291  -2
   0  11   0 -0.2147 0.49291   1
   1  11   0 372.222 3.99708  -2
   1  11   0 372.222 3.99708   1
   2  11   0 0.38465 0.53551  -2
   2  11   0 0.38465 0.53551   1
   3  11   0 1643.30 14.7886  -2
   3  11   0 1643.30 14.7886   1
   4  11   0 38.4583 1.00765  -2
   4  11   0 38.4583 1.00765   1
   5  11   0 1637.09 19.7075  -2
   5  11   0 1637.09 19.7075   1
   6  11   0 8.34134 1.41418  -2
   6  11   0 8.34134 1.41418   1
   7  11   0 927.903 15.5178  -2
   7  11   0 927.903 15.5178   1
   8  11   0 -1.6186 2.82087  -2
   8  11   0 -1.6186 2.82087   1
   9  11   0 149.226 5.93143  -2
   9  11   0 149.226 5.93143   1
  10  11   0 -2.2931 3.53140  -2
  10  11   0 -2.2931 3.53140   1
  11  11   0 106.736 5.83562  -2
  11  11   0 106.736 5.83562   1
  12  11   0 6.57524 4.22386  -2
  12  11   0 6.57524 4.22386   1
  13  11   0 207.403 8.50856  -2
  13  11   0 207.403 8.50856   1
  14  11   0 10.7028 5.10953  -2
  14  11   0 10.7028 5.10953   1
  15  11   0 340.543 16.0170  -2
  15  11   0 340.543 16.0170   1
   0  12   0 5067.40 58.3659  -2
   0  12   0 5067.40 58.3659   1
   1  12   0 7.36632 0.46070  -2
   1  12   0 7.36632 0.46070   1
   2  12   0 34.0312 0.92571  -2
   2  12   0 34.0312 0.92571   1
   3  12   0 27.7834 1.13951  -2
   3  12   0 27.7834 1.13951   1
   4  12   0 895.512 11.1244  -2
   4  12   0 895.512 11.1244   1
   5  12   0 70.8301 1.85273  -2
   5  12   0 70.8301 1.85273   1
   6  12   0 261.403 5.31746  -2
   6  12   0 261.403 5.31746   1
   7  12   0 14.0855 1.86041  -2
   7  12   0 14.0855 1.86041   1
   8  12   0 30.5977 3.46084  -2
   8  12   0 30.5977 3.46084   1
   9  12   0 23.7219 3.68450  -2
   9  12   0 23.7219 3.68450   1
  10  12   0 385.860 11.2023  -2
  10  12   0 385.860 11.2023   1
  11  12   0 14.0637 4.15723  -2
  11  12   0 14.0637 4.15723   1
  12  12   0 -1.7111 4.19501  -2
  12  12   0 -1.7111 4.19501   1
  13  12   0 4.93337 4.67415  -2
  13  12   0 4.93337 4.67415   1
  14  12   0 119.949 7.45098  -2
  14  12   0 119.949 7.45098   1
   0  13   0 3.05904 0.65177  -2
   0  13   0 3.05904 0.65177   1
   1  13   0 650.991 8.09746  -2
   1  13   0 650.991 8.09746   1
   2  13   0 1.81252 0.97063  -2
   2  13   0 1.81252 0.97063   1
   3  13   0 295.993 5.04462  -2
   3  13   0 295.993 5.04462   1
   4  13   0 0.15391 0.98931  -2
   4  13   0 0.15391 0.98931   1
   5  13   0 3688.05 51.7924  -2
   5  13   0 3688.05 51.7924   1
   6  13   0 77.0654 2.68597  -2
   6  13   0 77.0654 2.68597   1
   7  13   0 271.994 5.66729  -2
   7  13   0 271.994 5.66729   1
   8  13   0 11.2612 3.19925  -2
   8  13   0 11.2612 3.19925   1
   9  13   0 248.901 8.19984  -2
   9  13   0 248.901 8.19984   1
  10  13   0 21.1218 4.09638  -2
  10  13   0 21.1218 4.09638   1
  11  13   0 404.386 12.0098  -2
  11  13   0 404.386 12.0098   1
  12  13   0 74.9001 5.71069  -2
  12  13   0 74.9001 5.71069   1
  13  13   0 13.5360 5.10081  -2
  13  13   0 13.5360 5.10081   1
  14  13   0 -6.6201 5.33258  -2
  14  13   0 -6.6201 5.33258   1
   0  14   0 233.893 6.19563  -2
   0  14   0 233.893 6.19563   1
   1  14   0 93.5845 3.39896  -2
   1  14   0 93.5845 3.39896   1
   2  14   0 1.13251 1.51175  -2
   2  14   0 1.13251 1.51175   1
   3  14   0 0.01622 1.32646  -2
   3  14   0 0.01622 1.32646   1
   4  14   0 36.9895 1.66978  -2
   4  14   0 36.9895 1.66978   1
   5  14   0 131.847 2.99654  -2
   5  14   0 131.847 2.99654   1
   6  14   0 268.457 5.58369  -2
   6  14   0 268.457 5.58369   1
   7  14   0 1.46168 1.83650  -2
   7  14   0 1.46168 1.83650   1
   8  14   0 73.1927 4.38235  -2
   8  14   0 73.1927 4.38235   1
   9  14   0 16.9871 3.56799  -2
   9  14   0 16.9871 3.56799   1
  10  14   0 275.898 9.03128  -2
  10  14   0 275.898 9.03128   1
  11  14   0 25.4469 4.45749  -2
  11  14   0 25.4469 4.45749   1
  12  14   0 4.78000 4.51458  -2
  12  14   0 4.78000 4.51458   1
  13  14   0 7.92176 4.90041  -2
  13  14   0 7.92176 4.90041   1
  14  14   0 15.5021 5.34050  -2
  14  14   0 15.5021 5.34050   1
   0  15   0 0.25145 1.64728  -2
   0  15   0 0.25145 1.64728   1
   1  15   0 3.59346 1.44969  -2
   1  15   0 3.59346 1.44969   1
   2  15   0 4.35867 1.96936  -2
   2  15   0 4.35867 1.96936   1
   3  15   0 1784.01 32.9925  -2
   3  15   0 1784.01 32.9925   1
   4  15   0 83.0212 3.21934  -2
   4  15   0 83.0212 3.21934   1
   5  15   0 1.61859 1.69610  -2
   5  15   0 1.61859 1.69610   1
   6  15   0 173.365 4.21818  -2
   6  15   0 173.365 4.21818   1
   7  15   0 811.500 14.0552  -2
   7  15   0 811.500 14.0552   1
   8  15   0 41.2342 3.86707  -2
   8  15   0 41.2342 3.86707   1
   9  15   0 12.7281 3.57515  -2
   9  15   0 12.7281 3.57515   1
  10  15   0 2.68789 3.83067  -2
  10  15   0 2.68789 3.83067   1
  11  15   0 12.5419 4.27243  -2
  11  15   0 12.5419 4.27243   1
  12  15   0 -0.1699 4.36882  -2
  12  15   0 -0.1699 4.36882   1
  13  15   0 501.257 14.8674  -2
  13  15   0 501.257 14.8674   1
   1  16   0 2.51698 2.28046  -2
   1  16   0 2.51698 2.28046   1
   2  16   0 1.33490 2.06272  -2
   2  16   0 1.33490 2.06272   1
   3  16   0 14.1648 2.07208  -2
   3  16   0 14.1648 2.07208   1
   4  16   0 216.244 5.57015  -2
   4  16   0 216.244 5.57015   1
   5  16   0 3.18041 2.11015  -2
   5  16   0 3.18041 2.11015   1
   6  16   0 2.14639 2.16046  -2
   6  16   0 2.14639 2.16046   1
   7  16   0 33.6950 2.38780  -2
   7  16   0 33.6950 2.38780   1
   8  16   0 179.837 6.64611  -2
   8  16   0 179.837 6.64611   1
   9  16   0 29.8580 3.99411  -2
   9  16   0 29.8580 3.99411   1
  10  16   0 137.915 6.33684  -2
  10  16   0 137.915 6.33684   1
  11  16   0 34.7786 4.68770  -2
  11  16   0 34.7786 4.68770   1
  12  16   0 -3.1724 4.40748  -2
  12  16   0 -3.1724 4.40748   1
  13  16   0 10.2549 5.14378  -2
  13  16   0 10.2549 5.14378   1
   1  17   0 232.376 10.3681  -2
   1  17   0 232.376 10.3681   1
   2  17   0 16.3557 3.98397  -2
   2  17   0 16.3557 3.98397   1
   3  17   0 496.609 10.4791  -2
   3  17   0 496.609 10.4791   1
   4  17   0 4.65406 2.11555  -2
   4  17   0 4.65406 2.11555   1
   5  17   0 186.689 5.24133  -2
   5  17   0 186.689 5.24133   1
   6  17   0 2.97747 2.30700  -2
   6  17   0 2.97747 2.30700   1
   7  17   0 336.499 7.98682  -2
   7  17   0 336.499 7.98682   1
   8  17   0 6.08021 4.50516  -2
   8  17   0 6.08021 4.50516   1
   9  17   0 14.8228 3.68349  -2
   9  17   0 14.8228 3.68349   1
  10  17   0 5.36928 5.34680  -2
  10  17   0 5.36928 5.34680   1
  11  17   0 50.8586 5.08211  -2
  11  17   0 50.8586 5.08211   1
  12  17   0 -0.5201 4.57137  -2
  12  17   0 -0.5201 4.57137   1
   0  18   0 255.841 11.3640  -2
   0  18   0 255.841 11.3640   1
   1  18   0 18.9630 3.44277  -2
   1  18   0 18.9630 3.44277   1
   2  18   0 261.293 11.4564  -2
   2  18   0 261.293 11.4564   1
   3  18   0 28.8945 3.39290  -2
   3  18   0 28.8945 3.39290   1
   4  18   0 314.437 7.48746  -2
   4  18   0 314.437 7.48746   1
   5  18   0 4.78823 2.36236  -2
   5  18   0 4.78823 2.36236   1
   6  18   0 226.900 6.10896  -2
   6  18   0 226.900 6.10896   1
   7  18   0 7.42784 2.48450  -2
   7  18   0 7.42784 2.48450   1
   8  18   0 91.9656 6.83661  -2
   8  18   0 91.9656 6.83661   1
   9  18   0 5.67253 4.98861  -2
   9  18   0 5.67253 4.98861   1
  10  18   0 73.4926 7.04512  -2
  10  18   0 73.4926 7.04512   1
  11  18   0 -5.4943 5.61768  -2
  11  18   0 -5.4943 5.61768   1
  12  18   0 54.9010 5.63721  -2
  12  18   0 54.9010 5.63721   1
   0  19   0 7.85237 4.07544  -2
   0  19   0 7.85237 4.07544   1
   1  19   0 34.3469 4.38126  -2
   1  19   0 34.3469 4.38126   1
   2  19   0 4.72183 3.80584  -2
   2  19   0 4.72183 3.80584   1
   3  19   0 2.49863 2.94556  -2
   3  19   0 2.49863 2.94556   1
   4  19   0 4.89833 2.99350  -2
   4  19   0 4.89833 2.99350   1
   5  19   0 538.838 14.6364  -2
   5  19   0 538.838 14.6364   1
   6  19   0 1.42379 2.45501  -2
   6  19   0 1.42379 2.45501   1
   7  19   0 5.50147 2.54945  -2
   7  19   0 5.50147 2.54945   1
   8  19   0 6.15312 4.66747  -2
   8  19   0 6.15312 4.66747   1
   9  19   0 76.2833 7.00421  -2
   9  19   0 76.2833 7.00421   1
  10  19   0 25.4905 6.03749  -2
  10  19   0 25.4905 6.03749   1
  11  19   0 31.5887 6.41813  -2
  11  19   0 31.5887 6.41813   1
   0  20   0 682.428 24.6490  -2
   0  20   0 682.428 24.6490   1
   1  20   0 0.33797 2.29612  -2
   1  20   0 0.33797 2.29612   1
   2  20   0 22.3710 3.52085  -2
   2  20   0 22.3710 3.52085   1
   3  20   0 -1.2376 3.09696  -2
   3  20   0 -1.2376 3.09696   1
   4  20   0 101.778 5.17266  -2
   4  20   0 101.778 5.17266   1
   5  20   0 20.5167 3.39641  -2
   5  20   0 20.5167 3.39641   1
   6  20   0 513.595 14.2949  -2
   6  20   0 513.595 14.2949   1
   7  20   0 16.0033 2.94571  -2
   7  20   0 16.0033 2.94571   1
   8  20   0 10.1604 5.10352  -2
   8  20   0 10.1604 5.10352   1
   9  20   0 44.9066 6.45413  -2
   9  20   0 44.9066 6.45413   1
  10  20   0 579.218 22.0233  -2
  10  20   0 579.218 22.0233   1
  11  20   0 33.4861 6.77045  -2
  11  20   0 33.4861 6.77045   1
   0  21   0 3.95093 4.48013  -2
   0  21   0 3.95093 4.48013   1
   1  21   0 18.6390 3.07744  -2
   1  21   0 18.6390 3.07744   1
   2  21   0 -4.1914 2.62599  -2
   2  21   0 -4.1914 2.62599   1
   3  21   0 534.931 12.0386  -2
   3  21   0 534.931 12.0386   1
   4  21   0 43.1917 4.05451  -2
   4  21   0 43.1917 4.05451   1
   5  21   0 147.795 6.28558  -2
   5  21   0 147.795 6.28558   1
   6  21   0 9.05160 3.49734  -2
   6  21   0 9.05160 3.49734   1
   7  21   0 267.932 9.08348  -2
   7  21   0 267.932 9.08348   1
   8  21   0 21.8277 5.34920  -2
   8  21   0 21.8277 5.34920   1
   9  21   0 14.2197 5.67435  -2
   9  21   0 14.2197 5.67435   1
  10  21   0 18.7732 6.31240  -2
  10  21   0 18.7732 6.31240   1
   0  22   0 0.22584 4.45626  -2
   0  22   0 0.22584 4.45626   1
   1  22   0 8.30989 2.84647  -2
   1  22   0 8.30989 2.84647   1
   2  22   0 187.532 5.95138  -2
   2  22   0 187.532 5.95138   1
   3  22   0 6.85561 2.94497  -2
   3  22   0 6.85561 2.94497   1
   4  22   0 4.18449 2.85211  -2
   4  22   0 4.18449 2.85211   1
   5  22   0 20.5742 3.23209  -2
   5  22   0 20.5742 3.23209   1
   6  22   0 13.6709 3.77785  -2
   6  22   0 13.6709 3.77785   1
   7  22   0 3.47739 3.59140  -2
   7  22   0 3.47739 3.59140   1
   0  23   0 -6.5222 4.16862  -2
   0  23   0 -6.5222 4.16862   1
   1  23   0 7.81087 2.20961  -2
   1  23   0 7.81087 2.20961   1
   2  23   0 2.31923 2.90121  -2
   2  23   0 2.31923 2.90121   1
   3  23   0 237.755 7.01533  -2
   3  23   0 237.755 7.01533   1
   4  23   0 -0.1783 2.90205  -2
   4  23   0 -0.1783 2.90205   1
   5  23   0 173.943 5.94239  -2
   5  23   0 173.943 5.94239   1
   6  23   0 3.34628 3.25567  -2
   6  23   0 3.34628 3.25567   1
   7  23   0 92.0511 5.55545  -2
   7  23   0 92.0511 5.55545   1
   0  24   0 87.3228 7.46977  -2
   0  24   0 87.3228 7.46977   1
   1  24   0 -1.4190 2.10153  -2
   1  24   0 -1.4190 2.10153   1
   2  24   0 272.726 7.75844  -2
   2  24   0 272.726 7.75844   1
   3  24   0 -4.2974 2.90491  -2
   3  24   0 -4.2974 2.90491   1
   4  24   0 162.985 5.82560  -2
   4  24   0 162.985 5.82560   1
   5  24   0 4.41254 2.98406  -2
   5  24   0 4.41254 2.98406   1
   6  24   0 61.8459 4.69863  -2
   6  24   0 61.8459 4.69863   1
   7  24   0 10.0645 3.98635  -2
   7  24   0 10.0645 3.98635   1
   0  25   0 1.93984 5.11416  -2
   0  25   0 1.93984 5.11416   1
   1  25   0 -2.9195 2.23098  -2
   1  25   0 -2.9195 2.23098   1
   2  25   0 1.77282 2.48017  -2
   2  25   0 1.77282 2.48017   1
   3  25   0 -3.3017 2.92327  -2
   3  25   0 -3.3017 2.92327   1
   4  25   0 1.71871 3.06822  -2
   4  25   0 1.71871 3.06822   1
   5  25   0 7.30100 3.15531  -2
   5  25   0 7.30100 3.15531   1
   6  25   0 15.6873 3.78549  -2
   6  25   0 15.6873 3.78549   1
   7  25   0 11.5403 3.88621  -2
   7  25   0 11.5403 3.88621   1
   0  26   0 30.1137 4.16088  -2
   0  26   0 30.1137 4.16088   1
   1  26   0 6.88424 2.58991  -2
   1  26   0 6.88424 2.58991   1
   2  26   0 2.43313 2.67464  -2
   2  26   0 2.43313 2.67464   1
   3  26   0 3.79394 3.77557  -2
   3  26   0 3.79394 3.77557   1
   4  26   0 -1.2634 3.18524  -2
   4  26   0 -1.2634 3.18524   1
   5  26   0 25.7192 3.59118  -2
   5  26   0 25.7192 3.59118   1
   0  27   0 -4.0664 3.18590  -2
   0  27   0 -4.0664 3.18590   1
   1  27   0 0.46528 2.92448  -2
   1  27   0 0.46528 2.92448   1
   2  27   0 6.15719 2.72240  -2
   2  27   0 6.15719 2.72240   1
   3  27   0 33.1573 3.80758  -2
   3  27   0 33.1573 3.80758   1
 -16   0   1 6.22514 3.63529   1
  15   0   1 -15.688 9.03207  -2
 -15   0   1 -15.688 9.03207   1
  14   0   1 3.42420 8.07535  -2
 -14   0   1 3.42420 8.07535   1
  13   0   1 5.43574 8.05078  -2
 -13   0   1 5.43574 8.05078   1
  12   0   1 -3.9084 6.87540  -2
 -12   0   1 -3.9084 6.87540   1
  11   0   1 -1.8918 6.35953  -2
 -11   0   1 -1.8918 6.35953   1
  10   0   1 5.65847 5.76112  -2
 -10   0   1 5.65847 5.76112   1
   9   0   1 7.09013 3.07072  -2
  -9   0   1 7.09013 3.07072   1
   8   0   1 2.88908 2.49429  -2
  -8   0   1 2.88908 2.49429   1
   7   0   1 -3.4843 3.00376  -2
  -7   0   1 -3.4843 3.00376   1
   6   0   1 -4.3763 2.51870  -2
  -6   0   1 -4.3763 2.51870   1
   5   0   1 -1.2697 1.65132  -2
  -5   0   1 -1.2697 1.65132   1
   4   0   1 1.21214 1.24487  -2
  -4   0   1 1.21214 1.24487   1
   3   0   1 1.47249 2.16783  -2
  -3   0   1 1.47249 2.16783   1
  -2   0   1 0.14810 0.22946   1
  -1   0   1 0.17726 0.10289   1
   0   0   1 -0.0071 0.08063   1
   1   0   1 0.52108 0.11256   1
   2   0   1 0.15205 0.20975   1
  -3   0   1 -4.7232 2.04797  -2
   3   0   1 -4.7232 2.04797   1
  -4   0   1 -0.6823 1.88205  -2
   4   0   1 -0.6823 1.88205   1
  -5   0   1 -1.0578 1.89175  -2
   5   0   1 -1.0578 1.89175   1
  -6   0   1 -1.8856 1.91123  -2
   6   0   1 -1.8856 1.91123   1
  -7   0   1 -0.7486 1.44344  -2
   7   0   1 -0.7486 1.44344   1
  -8   0   1 1.02623 1.63990  -2
   8   0   1 1.02623 1.63990   1
  -9   0   1 1.23428 2.83889  -2
   9   0   1 1.23428 2.83889   1
 -10   0   1 4.27395 3.54947  -2
  10   0   1 4.27395 3.54947   1
 -11   0   1 -2.3970 3.62813  -2
  11   0   1 -2.3970 3.62813   1
 -12   0   1 -5.1322 4.16678  -2
  12   0   1 -5.1322 4.16678   1
 -13   0   1 -5.2726 4.23093  -2
  13   0   1 -5.2726 4.23093   1
 -14   0   1 1.60798 4.97752  -2
  14   0   1 1.60798 4.97752   1
 -15   0   1 2.00274 5.42380  -2
  15   0   1 2.00274 5.42380   1
  16   0   1 -4.8533 4.81782   1
  16   1   1 -2.8557 7.10246  -2
 -16   1   1 -2.8557 7.10246   1
  15   1   1 10.2420 6.77931  -2
 -15   1   1 10.2420 6.77931   1
  14   1   1 55.5253 6.66080  -2
 -14   1   1 55.5253 6.66080   1
  13   1   1 24.9522 5.67652  -2
 -13   1   1 24.9522 5.67652   1
  12   1   1 9.24943 5.09212  -2
 -12   1   1 9.24943 5.09212   1
  11   1   1 38.0183 4.97157  -2
 -11   1   1 38.0183 4.97157   1
  10   1   1 78.1309 5.13208  -2
 -10   1   1 78.1309 5.13208   1
   9   1   1 10.9968 2.24477  -2
  -9   1   1 10.9968 2.24477   1
   8   1   1 85.7872 2.76362  -2
  -8   1   1 85.7872 2.76362   1
   7   1   1 31.5951 1.56761  -2
  -7   1   1 31.5951 1.56761   1
   6   1   1 425.180 7.27719  -2
  -6   1   1 425.180 7.27719   1
   5   1   1 71.5245 1.54590  -2
  -5   1   1 71.5245 1.54590   1
   4   1   1 1901.55 33.6650  -2
  -4   1   1 1901.55 33.6650   1
   3   1   1 1244.45 22.2616  -2
  -3   1   1 1244.45 22.2616   1
  -2   1   1 794.716 6.07066   1
  -1   1   1 928.362 7.50370   1
   0   1   1 22.0564 0.59312   1
   1   1   1 475.321 3.76319   1
   2   1   1 1270.47 9.97716   1
   3   1   1 238.177 2.04895   1
  -4   1   1 1894.91 58.2015  -2
   4   1   1 1894.91 58.2015   1
  -5   1   1 73.9735 2.12820  -2
   5   1   1 73.9735 2.12820   1
  -6   1   1 427.738 8.32517  -2
   6   1   1 427.738 8.32517   1
  -7   1   1 28.8388 1.31114  -2
   7   1   1 28.8388 1.31114   1
  -8   1   1 81.6031 1.83014  -2
   8   1   1 81.6031 1.83014   1
  -9   1   1 7.14496 2.11604  -2
   9   1   1 7.14496 2.11604   1
 -10   1   1 75.5069 3.22764  -2
  10   1   1 75.5069 3.22764   1
 -11   1   1 34.8654 3.03318  -2
  11   1   1 34.8654 3.03318   1
 -12   1   1 14.3794 3.06886  -2
  12   1   1 14.3794 3.06886   1
 -13   1   1 21.4485 3.35832  -2
  13   1   1 21.4485 3.35832   1
 -14   1   1 46.0842 3.92288  -2
  14   1   1 46.0842 3.92288   1
 -15   1   1 16.2691 4.77622  -2
  15   1   1 16.2691 4.77622   1
 -16   1   1 15.1420 10.9714  -2
  16   1   1 15.1420 10.9714   1
  16   2   1 59.4001 7.88764  -2
 -16   2   1 59.4001 7.88764   1
  15   2   1 504.433 15.7070  -2
 -15   2   1 504.433 15.7070   1
  14   2   1 24.9805 6.33410  -2
 -14   2   1 24.9805 6.33410   1
  13   2   1 11.8817 5.52060  -2
 -13   2   1 11.8817 5.52060   1
  12   2   1 28.8691 5.33699  -2
 -12   2   1 28.8691 5.33699   1
  11   2   1 769.705 19.7826  -2
 -11   2   1 769.705 19.7826   1
  10   2   1 54.4025 4.72613  -2
 -10   2   1 54.4025 4.72613   1
   9   2   1 202.762 5.49368  -2
  -9   2   1 202.762 5.49368   1
   8   2   1 289.930 5.06550  -2
  -8   2   1 289.930 5.06550   1
   7   2   1 1011.09 16.0227  -2
  -7   2   1 1011.09 16.0227   1
   6   2   1 774.405 10.2362  -2
  -6   2   1 774.405 10.2362   1
   5   2   1 2479.17 31.3238  -2
  -5   2   1 2479.17 31.3238   1
   4   2   1 1058.52 16.6184  -2
  -4   2   1 1058.52 16.6184   1
   3   2   1 2916.68 88.8618  -2
  -3   2   1 2916.68 88.8618   1
  -2   2   1 459.627 3.82978   1
  -1   2   1 1689.36 13.6149   1
   0   2   1 112.696 1.05965   1
   1   2   1 1640.63 12.7735   1
   2   2   1 142.946 1.22897   1
   3   2   1 530.353 4.17120   1
   4   2   1 23.9160 0.49641   1
  -5   2   1 2516.06 38.1393  -2
   5   2   1 2516.06 38.1393   1
  -6   2   1 799.793 12.9086  -2
   6   2   1 799.793 12.9086   1
  -7   2   1 999.374 14.4060  -2
   7   2   1 999.374 14.4060   1
  -8   2   1 293.279 3.98172  -2
   8   2   1 293.279 3.98172   1
  -9   2   1 202.465 4.03934  -2
   9   2   1 202.465 4.03934   1
 -10   2   1 55.8246 2.98589  -2
  10   2   1 55.8246 2.98589   1
 -11   2   1 755.964 13.1854  -2
  11   2   1 755.964 13.1854   1
 -12   2   1 35.0480 3.23200  -2
  12   2   1 35.0480 3.23200   1
 -13   2   1 11.6895 3.29410  -2
  13   2   1 11.6895 3.29410   1
 -14   2   1 34.1130 4.60427  -2
  14   2   1 34.1130 4.60427   1
 -15   2   1 474.477 14.2440  -2
  15   2   1 474.477 14.2440   1
 -16   2   1 77.4808 7.07283  -2
  16   2   1 77.4808 7.07283   1
  16   3   1 93.2988 8.42747  -2
 -16   3   1 93.2988 8.42747   1
  15   3   1 76.4915 7.51248  -2
 -15   3   1 76.4915 7.51248   1
  14   3   1 44.1475 6.44613  -2
 -14   3   1 44.1475 6.44613   1
  13   3   1 7.98057 5.46357  -2
 -13   3   1 7.98057 5.46357   1
  12   3   1 16.6664 5.17500  -2
 -12   3   1 16.6664 5.17500   1
  11   3   1 135.114 5.01539  -2
 -11   3   1 135.114 5.01539   1
  10   3   1 117.036 5.76756  -2
 -10   3   1 117.036 5.76756   1
   9   3   1 33.0254 3.00914  -2
  -9   3   1 33.0254 3.00914   1
   8   3   1 348.318 7.37189  -2
  -8   3   1 348.318 7.37189   1
   7   3   1 95.4517 2.36933  -2
  -7   3   1 95.4517 2.36933   1
   6   3   1 788.541 10.4144  -2
  -6   3   1 788.541 10.4144   1
   5   3   1 1003.95 11.1699  -2
  -5   3   1 1003.95 11.1699   1
   4   3   1 1373.61 24.6725  -2
  -4   3   1 1373.61 24.6725   1
   3   3   1 131.724 5.24958  -2
  -3   3   1 131.724 5.24958   1
  -2   3   1 523.377 4.36021   1
  -1   3   1 8.55967 0.22063   1
   0   3   1 1166.54 10.1474   1
   1   3   1 3.30990 0.19711   1
   2   3   1 133.057 1.17344   1
   3   3   1 49.7806 0.61349   1
  -4   3   1 1419.01 43.8586  -2
   4   3   1 1419.01 43.8586   1
  -5   3   1 991.863 11.8703  -2
   5   3   1 991.863 11.8703   1
  -6   3   1 777.927 10.3620  -2
   6   3   1 777.927 10.3620   1
  -7   3   1 96.1701 1.97639  -2
   7   3   1 96.1701 1.97639   1
  -8   3   1 336.864 5.12653  -2
   8   3   1 336.864 5.12653   1
  -9   3   1 37.0445 2.11833  -2
   9   3   1 37.0445 2.11833   1
 -10   3   1 125.558 3.82775  -2
  10   3   1 125.558 3.82775   1
 -11   3   1 132.789 4.20078  -2
  11   3   1 132.789 4.20078   1
 -12   3   1 14.9299 3.11057  -2
  12   3   1 14.9299 3.11057   1
 -13   3   1 9.18649 4.02477  -2
  13   3   1 9.18649 4.02477   1
 -14   3   1 43.3713 5.74424  -2
  14   3   1 43.3713 5.74424   1
 -15   3   1 84.0404 6.97593  -2
  15   3   1 84.0404 6.97593   1
 -16   3   1 86.8744 7.27669  -2
  16   3   1 86.8744 7.27669   1
 -16   4   1 42.1116 3.65215   1
  15   4   1 224.351 10.1431  -2
 -15   4   1 224.351 10.1431   1
  14   4   1 26.0997 6.27978  -2
 -14   4   1 26.0997 6.27978   1
  13   4   1 64.6226 6.38480  -2
 -13   4   1 64.6226 6.38480   1
  12   4   1 -5.6599 4.80631  -2
 -12   4   1 -5.6599 4.80631   1
  11   4   1 531.804 11.6018  -2
 -11   4   1 531.804 11.6018   1
  10   4   1 100.663 4.13815  -2
 -10   4   1 100.663 4.13815   1
   9   4   1 16.4488 2.70967  -2
  -9   4   1 16.4488 2.70967   1
   8   4   1 38.6029 2.25318  -2
  -8   4   1 38.6029 2.25318   1
   7   4   1 335.717 4.26936  -2
  -7   4   1 335.717 4.26936   1
   6   4   1 137.746 2.15359  -2
  -6   4   1 137.746 2.15359   1
   5   4   1 1449.13 20.1563  -2
  -5   4   1 1449.13 20.1563   1
   4   4   1 374.650 7.11053  -2
  -4   4   1 374.650 7.11053   1
  -3   4   1 1074.87 8.26527   1
  -2   4   1 63.2635 0.70469   1
  -1   4   1 123.957 1.09140   1
   0   4   1 592.508 5.06221   1
   1   4   1 0.38330 0.20056   1
   2   4   1 3.08304 0.20468   1
   3   4   1 893.051 6.91685   1
  -4   4   1 373.296 12.4846  -2
   4   4   1 373.296 12.4846   1
  -5   4   1 1478.97 27.3753  -2
   5   4   1 1478.97 27.3753   1
  -6   4   1 130.865 2.70828  -2
   6   4   1 130.865 2.70828   1
  -7   4   1 331.928 5.41005  -2
   7   4   1 331.928 5.41005   1
  -8   4   1 42.2956 1.91488  -2
   8   4   1 42.2956 1.91488   1
  -9   4   1 19.4113 1.96179  -2
   9   4   1 19.4113 1.96179   1
 -10   4   1 103.556 3.53560  -2
  10   4   1 103.556 3.53560   1
 -11   4   1 524.367 9.75400  -2
  11   4   1 524.367 9.75400   1
 -12   4   1 -0.0913 3.70338  -2
  12   4   1 -0.0913 3.70338   1
 -13   4   1 62.6306 4.69307  -2
  13   4   1 62.6306 4.69307   1
 -14   4   1 43.0610 5.79946  -2
  14   4   1 43.0610 5.79946   1
 -15   4   1 225.329 9.27702  -2
  15   4   1 225.329 9.27702   1
 -16   4   1 68.1986 8.71616  -2
  16   4   1 68.1986 8.71616   1
 -16   5   1 50.8319 4.87501   1
  15   5   1 41.3500 10.5884  -2
 -15   5   1 41.3500 10.5884   1
  14   5   1 52.6324 9.66134  -2
 -14   5   1 52.6324 9.66134   1
  13   5   1 23.3506 4.20348  -2
 -13   5   1 23.3506 4.20348   1
  12   5   1 54.6742 4.24249  -2
 -12   5   1 54.6742 4.24249   1
  11   5   1 96.9394 4.48594  -2
 -11   5   1 96.9394 4.48594   1
  10   5   1 524.030 11.2238  -2
 -10   5   1 524.030 11.2238   1
   9   5   1 22.0272 2.33003  -2
  -9   5   1 22.0272 2.33003   1
   8   5   1 10.2051 1.68821  -2
  -8   5   1 10.2051 1.68821   1
   7   5   1 32.1048 1.50323  -2
  -7   5   1 32.1048 1.50323   1
   6   5   1 1128.69 12.5675  -2
  -6   5   1 1128.69 12.5675   1
   5   5   1 324.305 5.10093  -2
  -5   5   1 324.305 5.10093   1
   4   5   1 1785.88 54.7199  -2
  -4   5   1 1785.88 54.7199   1
   3   5   1 637.876 20.4546  -2
  -3   5   1 637.876 20.4546   1
  -2   5   1 279.160 2.37541   1
  -1   5   1 192.150 1.68113   1
   0   5   1 1067.69 9.02540   1
   1   5   1 14.1616 0.39503   1
   2   5   1 830.858 6.63581   1
   3   5   1 641.467 5.04804   1
   4   5   1 1523.10 10.8248   1
  -5   5   1 329.614 5.89586  -2
   5   5   1 329.614 5.89586   1
  -6   5   1 1122.52 14.7775  -2
   6   5   1 1122.52 14.7775   1
  -7   5   1 31.2428 1.69779  -2
   7   5   1 31.2428 1.69779   1
  -8   5   1 14.1739 1.51918  -2
   8   5   1 14.1739 1.51918   1
  -9   5   1 22.5612 1.82443  -2
   9   5   1 22.5612 1.82443   1
 -10   5   1 520.862 11.2147  -2
  10   5   1 520.862 11.2147   1
 -11   5   1 99.8137 4.62343  -2
  11   5   1 99.8137 4.62343   1
 -12   5   1 59.1505 4.39715  -2
  12   5   1 59.1505 4.39715   1
 -13   5   1 33.6122 4.34220  -2
  13   5   1 33.6122 4.34220   1
 -14   5   1 34.5468 4.72342  -2
  14   5   1 34.5468 4.72342   1
 -15   5   1 36.7919 6.37212  -2
  15   5   1 36.7919 6.37212   1
 -16   6   1 13.3160 4.43382   1
  15   6   1 -7.2357 10.5175  -2
 -15   6   1 -7.2357 10.5175   1
  14   6   1 1.95375 9.01525  -2
 -14   6   1 1.95375 9.01525   1
  13   6   1 130.046 10.7996  -2
 -13   6   1 130.046 10.7996   1
  12   6   1 35.3901 5.34782  -2
 -12   6   1 35.3901 5.34782   1
  11   6   1 60.4168 3.94279  -2
 -11   6   1 60.4168 3.94279   1
  10   6   1 59.7862 3.05136  -2
 -10   6   1 59.7862 3.05136   1
   9   6   1 89.4774 3.15499  -2
  -9   6   1 89.4774 3.15499   1
   8   6   1 8.47972 1.76113  -2
  -8   6   1 8.47972 1.76113   1
   7   6   1 107.769 2.60884  -2
  -7   6   1 107.769 2.60884   1
   6   6   1 35.2613 1.20449  -2
  -6   6   1 35.2613 1.20449   1
   5   6   1 9.97116 1.51114  -2
  -5   6   1 9.97116 1.51114   1
   4   6   1 148.448 7.14431  -2
  -4   6   1 148.448 7.14431   1
  -3   6   1 121.142 1.16075   1
  -2   6   1 199.837 1.79464   1
  -1   6   1 74.3937 0.78787   1
   0   6   1 110.807 1.17799   1
   1   6   1 0.12556 0.22378   1
   2   6   1 -0.0447 0.22417   1
   3   6   1 159.337 1.44671   1
   4   6   1 4.70850 0.31675   1
  -5   6   1 8.35478 1.96562  -2
   5   6   1 8.35478 1.96562   1
  -6   6   1 36.9988 1.32572  -2
   6   6   1 36.9988 1.32572   1
  -7   6   1 106.532 2.30493  -2
   7   6   1 106.532 2.30493   1
  -8   6   1 12.8923 1.52787  -2
   8   6   1 12.8923 1.52787   1
  -9   6   1 89.5735 3.24681  -2
   9   6   1 89.5735 3.24681   1
 -10   6   1 61.8829 3.83739  -2
  10   6   1 61.8829 3.83739   1
 -11   6   1 63.7009 4.21740  -2
  11   6   1 63.7009 4.21740   1
 -12   6   1 40.6814 4.21734  -2
  12   6   1 40.6814 4.21734   1
 -13   6   1 137.468 5.86956  -2
  13   6   1 137.468 5.86956   1
 -14   6   1 11.3786 5.52713  -2
  14   6   1 11.3786 5.52713   1
 -15   6   1 8.66917 5.93589  -2
  15   6   1 8.66917 5.93589   1
  15   7   1 9.80622 10.4439  -2
 -15   7   1 9.80622 10.4439   1
  14   7   1 27.5745 9.82273  -2
 -14   7   1 27.5745 9.82273   1
  13   7   1 24.2062 8.79628  -2
 -13   7   1 24.2062 8.79628   1
  12   7   1 6.85051 7.42785  -2
 -12   7   1 6.85051 7.42785   1
  11   7   1 85.9576 5.38013  -2
 -11   7   1 85.9576 5.38013   1
  10   7   1 16.7518 2.58192  -2
 -10   7   1 16.7518 2.58192   1
   9   7   1 29.3993 2.70460  -2
  -9   7   1 29.3993 2.70460   1
   8   7   1 8.49714 2.23534  -2
  -8   7   1 8.49714 2.23534   1
   7   7   1 136.583 3.00654  -2
  -7   7   1 136.583 3.00654   1
   6   7   1 277.850 3.66080  -2
  -6   7   1 277.850 3.66080   1
   5   7   1 249.733 4.10827  -2
  -5   7   1 249.733 4.10827   1
   4   7   1 746.434 24.3986  -2
  -4   7   1 746.434 24.3986   1
   3   7   1 196.758 8.34254  -2
  -3   7   1 196.758 8.34254   1
  -2   7   1 0.15415 0.21691   1
  -1   7   1 930.573 7.00704   1
   0   7   1 18.1998 0.47175   1
   1   7   1 583.138 5.13531   1
   2   7   1 115.467 1.21385   1
   3   7   1 64.4532 0.82355   1
  -4   7   1 724.327 23.8324  -2
   4   7   1 724.327 23.8324   1
  -5   7   1 239.431 5.30940  -2
   5   7   1 239.431 5.30940   1
  -6   7   1 274.920 3.61323  -2
   6   7   1 274.920 3.61323   1
  -7   7   1 137.756 2.73931  -2
   7   7   1 137.756 2.73931   1
  -8   7   1 12.0949 1.74247  -2
   8   7   1 12.0949 1.74247   1
  -9   7   1 33.0732 3.09229  -2
   9   7   1 33.0732 3.09229   1
 -10   7   1 19.6527 3.34089  -2
  10   7   1 19.6527 3.34089   1
 -11   7   1 90.5530 4.54842  -2
  11   7   1 90.5530 4.54842   1
 -12   7   1 6.68791 3.71624  -2
  12   7   1 6.68791 3.71624   1
 -13   7   1 19.9447 4.36856  -2
  13   7   1 19.9447 4.36856   1
 -14   7   1 22.3654 4.82762  -2
  14   7   1 22.3654 4.82762   1
 -15   7   1 16.4940 6.24714  -2
  15   7   1 16.4940 6.24714   1
  15   8   1 134.610 12.8955  -2
 -15   8   1 134.610 12.8955   1
  14   8   1 87.1679 10.9462  -2
 -14   8   1 87.1679 10.9462   1
  13   8   1 0.79178 8.68208  -2
 -13   8   1 0.79178 8.68208   1
  12   8   1 14.3343 5.64173  -2
 -12   8   1 14.3343 5.64173   1
  11   8   1 614.478 16.1103  -2
 -11   8   1 614.478 16.1103   1
  10   8   1 140.076 6.22392  -2
 -10   8   1 140.076 6.22392   1
   9   8   1 397.885 10.2844  -2
  -9   8   1 397.885 10.2844   1
   8   8   1 42.2088 2.66565  -2
  -8   8   1 42.2088 2.66565   1
   7   8   1 437.733 6.91402  -2
  -7   8   1 437.733 6.91402   1
   6   8   1 208.173 3.16241  -2
  -6   8   1 208.173 3.16241   1
   5   8   1 497.008 6.32197  -2
  -5   8   1 497.008 6.32197   1
   4   8   1 1154.17 18.0850  -2
  -4   8   1 1154.17 18.0850   1
  -3   8   1 416.503 3.16469   1
  -2   8   1 29.4409 0.58401   1
  -1   8   1 1295.29 9.98477   1
   0   8   1 1132.95 9.04047   1
   1   8   1 843.555 7.28793   1
   2   8   1 3.09357 0.34519   1
  -3   8   1 452.894 11.0835  -2
   3   8   1 452.894 11.0835   1
  -4   8   1 1099.95 24.6899  -2
   4   8   1 1099.95 24.6899   1
  -5   8   1 495.651 7.52284  -2
   5   8   1 495.651 7.52284   1
  -6   8   1 208.518 3.73130  -2
   6   8   1 208.518 3.73130   1
  -7   8   1 452.693 7.22945  -2
   7   8   1 452.693 7.22945   1
  -8   8   1 47.9477 3.06634  -2
   8   8   1 47.9477 3.06634   1
  -9   8   1 389.071 8.80315  -2
   9   8   1 389.071 8.80315   1
 -10   8   1 148.488 5.08562  -2
  10   8   1 148.488 5.08562   1
 -11   8   1 645.863 13.7759  -2
  11   8   1 645.863 13.7759   1
 -12   8   1 2.58576 3.84030  -2
  12   8   1 2.58576 3.84030   1
 -13   8   1 4.02889 4.91001  -2
  13   8   1 4.02889 4.91001   1
 -14   8   1 99.1333 7.15216  -2
  14   8   1 99.1333 7.15216   1
 -15   8   1 130.206 8.19817  -2
  15   8   1 130.206 8.19817   1
  15   9   1 46.9740 11.1157  -2
 -15   9   1 46.9740 11.1157   1
  14   9   1 180.783 13.4501  -2
 -14   9   1 180.783 13.4501   1
  13   9   1 4.36287 5.03907  -2
 -13   9   1 4.36287 5.03907   1
  12   9   1 67.3791 5.59075  -2
 -12   9   1 67.3791 5.59075   1
  11   9   1 188.936 7.40345  -2
 -11   9   1 188.936 7.40345   1
  10   9   1 1110.53 26.4511  -2
 -10   9   1 1110.53 26.4511   1
   9   9   1 61.0305 4.47572  -2
  -9   9   1 61.0305 4.47572   1
   8   9   1 247.449 5.80106  -2
  -8   9   1 247.449 5.80106   1
   7   9   1 116.987 3.51063  -2
  -7   9   1 116.987 3.51063   1
   6   9   1 1577.14 22.3730  -2
  -6   9   1 1577.14 22.3730   1
   5   9   1 328.669 4.83505  -2
  -5   9   1 328.669 4.83505   1
   4   9   1 1597.44 24.8845  -2
  -4   9   1 1597.44 24.8845   1
  -3   9   1 156.826 1.64215   1
  -2   9   1 185.185 1.72676   1
  -1   9   1 433.525 3.69236   1
   0   9   1 3156.39 24.6508   1
   1   9   1 182.668 2.05806   1
   2   9   1 42.4516 0.96862   1
  -3   9   1 175.197 4.36225  -2
   3   9   1 175.197 4.36225   1
  -4   9   1 1630.33 25.7152  -2
   4   9   1 1630.33 25.7152   1
  -5   9   1 316.765 4.36442  -2
   5   9   1 316.765 4.36442   1
  -6   9   1 1566.59 20.0811  -2
   6   9   1 1566.59 20.0811   1
  -7   9   1 115.417 3.14867  -2
   7   9   1 115.417 3.14867   1
  -8   9   1 245.174 5.31674  -2
   8   9   1 245.174 5.31674   1
  -9   9   1 62.6510 3.65792  -2
   9   9   1 62.6510 3.65792   1
 -10   9   1 1133.91 22.0902  -2
  10   9   1 1133.91 22.0902   1
 -11   9   1 180.219 7.43496  -2
  11   9   1 180.219 7.43496   1
 -12   9   1 66.8709 5.79305  -2
  12   9   1 66.8709 5.79305   1
 -13   9   1 8.75857 5.33841  -2
  13   9   1 8.75857 5.33841   1
 -14   9   1 181.588 8.48381  -2
  14   9   1 181.588 8.48381   1
 -15   9   1 43.4892 7.00894  -2
  15   9   1 43.4892 7.00894   1
  15  10   1 71.6562 12.1227  -2
 -15  10   1 71.6562 12.1227   1
  14  10   1 4.46593 10.0654  -2
 -14  10   1 4.46593 10.0654   1
  13  10   1 131.710 7.31322  -2
 -13  10   1 131.710 7.31322   1
  12  10   1 12.7348 4.65451  -2
 -12  10   1 12.7348 4.65451   1
  11  10   1 232.112 8.38191  -2
 -11  10   1 232.112 8.38191   1
  10  10   1 382.033 11.1664  -2
 -10  10   1 382.033 11.1664   1
   9  10   1 19.0858 3.93311  -2
  -9  10   1 19.0858 3.93311   1
   8  10   1 37.5155 3.99254  -2
  -8  10   1 37.5155 3.99254   1
   7  10   1 41.3320 2.71498  -2
  -7  10   1 41.3320 2.71498   1
   6  10   1 387.129 5.75146  -2
  -6  10   1 387.129 5.75146   1
   5  10   1 738.610 10.9293  -2
  -5  10   1 738.610 10.9293   1
   4  10   1 217.535 4.88444  -2
  -4  10   1 217.535 4.88444   1
  -3  10   1 42.3780 0.78541   1
   2  10   1 50.1955 3.50188  -2
  -2  10   1 50.1955 3.50188   1
   1  10   1 509.073 16.6992  -2
  -1  10   1 509.073 16.6992   1
   0  10   1 1874.98 41.2854  -2
   0  10   1 1874.98 41.2854   1
   1  10   1 197.957 2.65469   1
  -2  10   1 54.2507 4.91414  -2
   2  10   1 54.2507 4.91414   1
  -3  10   1 82.2716 3.72462  -2
   3  10   1 82.2716 3.72462   1
  -4  10   1 220.218 3.30804  -2
   4  10   1 220.218 3.30804   1
  -5  10   1 727.895 9.17961  -2
   5  10   1 727.895 9.17961   1
  -6  10   1 373.359 7.85012  -2
   6  10   1 373.359 7.85012   1
  -7  10   1 47.3873 2.34799  -2
   7  10   1 47.3873 2.34799   1
  -8  10   1 36.5027 2.55695  -2
   8  10   1 36.5027 2.55695   1
  -9  10   1 26.0462 4.08274  -2
   9  10   1 26.0462 4.08274   1
 -10  10   1 381.565 11.1654  -2
  10  10   1 381.565 11.1654   1
 -11  10   1 253.346 8.85244  -2
  11  10   1 253.346 8.85244   1
 -12  10   1 9.96733 4.98973  -2
  12  10   1 9.96733 4.98973   1
 -13  10   1 145.002 7.62357  -2
  13  10   1 145.002 7.62357   1
 -14  10   1 19.4815 6.18969  -2
  14  10   1 19.4815 6.18969   1
 -15  10   1 88.4041 9.98950  -2
  15  10   1 88.4041 9.98950   1
 -15  11   1 97.5317 6.28862   1
  14  11   1 19.4759 5.92411  -2
 -14  11   1 19.4759 5.92411   1
  13  11   1 37.1290 5.72880  -2
 -13  11   1 37.1290 5.72880   1
  12  11   1 31.3712 5.18565  -2
 -12  11   1 31.3712 5.18565   1
  11  11   1 59.7574 5.32310  -2
 -11  11   1 59.7574 5.32310   1
  10  11   1 860.860 21.3172  -2
 -10  11   1 860.860 21.3172   1
   9  11   1 13.5783 4.03510  -2
  -9  11   1 13.5783 4.03510   1
   8  11   1 44.7950 4.20791  -2
  -8  11   1 44.7950 4.20791   1
   7  11   1 123.244 5.14503  -2
  -7  11   1 123.244 5.14503   1
   6  11   1 801.011 13.6702  -2
  -6  11   1 801.011 13.6702   1
   5  11   1 142.839 2.96323  -2
  -5  11   1 142.839 2.96323   1
   4  11   1 707.552 11.6684  -2
  -4  11   1 707.552 11.6684   1
   3  11   1 239.539 6.45464  -2
  -3  11   1 239.539 6.45464   1
   2  11   1 11.7644 1.73681  -2
  -2  11   1 11.7644 1.73681   1
   1  11   1 46.1208 2.43509  -2
  -1  11   1 46.1208 2.43509   1
   0  11   1 1395.86 12.0738   1
  -1  11   1 40.4191 2.45588  -2
   1  11   1 40.4191 2.45588   1
   2  11   1 -0.3556 0.38396   1
  -3  11   1 251.049 6.97049  -2
   3  11   1 251.049 6.97049   1
  -4  11   1 720.658 8.95552  -2
   4  11   1 720.658 8.95552   1
  -5  11   1 138.410 2.42041  -2
   5  11   1 138.410 2.42041   1
  -6  11   1 814.896 13.5031  -2
   6  11   1 814.896 13.5031   1
  -7  11   1 110.182 4.01677  -2
   7  11   1 110.182 4.01677   1
  -8  11   1 41.9607 3.21232  -2
   8  11   1 41.9607 3.21232   1
  -9  11   1 29.3882 4.08755  -2
   9  11   1 29.3882 4.08755   1
 -10  11   1 858.868 21.2449  -2
  10  11   1 858.868 21.2449   1
 -11  11   1 59.5732 5.48784  -2
  11  11   1 59.5732 5.48784   1
 -12  11   1 28.4841 5.43634  -2
  12  11   1 28.4841 5.43634   1
 -13  11   1 41.4050 6.20755  -2
  13  11   1 41.4050 6.20755   1
 -14  11   1 12.3364 6.17550  -2
  14  11   1 12.3364 6.17550   1
  14  12   1 15.0222 6.03536  -2
 -14  12   1 15.0222 6.03536   1
  13  12   1 119.458 7.26659  -2
 -13  12   1 119.458 7.26659   1
  12  12   1 14.7815 5.07458  -2
 -12  12   1 14.7815 5.07458   1
  11  12   1 10.0842 4.68301  -2
 -11  12   1 10.0842 4.68301   1
  10  12   1 39.6083 4.76702  -2
 -10  12   1 39.6083 4.76702   1
   9  12   1 8.87299 3.94134  -2
  -9  12   1 8.87299 3.94134   1
   8  12   1 118.479 5.50329  -2
  -8  12   1 118.479 5.50329   1
   7  12   1 60.1633 3.25069  -2
  -7  12   1 60.1633 3.25069   1
   6  12   1 76.6376 3.27294  -2
  -6  12   1 76.6376 3.27294   1
   5  12   1 1065.83 17.5745  -2
  -5  12   1 1065.83 17.5745   1
   4  12   1 42.4348 1.97555  -2
  -4  12   1 42.4348 1.97555   1
   3  12   1 152.720 3.78911  -2
  -3  12   1 152.720 3.78911   1
   2  12   1 52.0952 2.98383  -2
  -2  12   1 52.0952 2.98383   1
   1  12   1 233.224 8.49045  -2
  -1  12   1 233.224 8.49045   1
   0  12   1 21.7170 0.60158   1
  -1  12   1 234.704 9.43297  -2
   1  12   1 234.704 9.43297   1
  -2  12   1 46.4617 4.01256  -2
   2  12   1 46.4617 4.01256   1
  -3  12   1 153.502 3.92816  -2
   3  12   1 153.502 3.92816   1
  -4  12   1 40.9916 1.76330  -2
   4  12   1 40.9916 1.76330   1
  -5  12   1 1071.41 15.6977  -2
   5  12   1 1071.41 15.6977   1
  -6  12   1 72.1366 2.71993  -2
   6  12   1 72.1366 2.71993   1
  -7  12   1 55.3279 3.27970  -2
   7  12   1 55.3279 3.27970   1
  -8  12   1 109.016 4.28090  -2
   8  12   1 109.016 4.28090   1
  -9  12   1 1.56611 3.89837  -2
   9  12   1 1.56611 3.89837   1
 -10  12   1 29.9527 4.76878  -2
  10  12   1 29.9527 4.76878   1
 -11  12   1 4.13420 4.80154  -2
  11  12   1 4.13420 4.80154   1
 -12  12   1 2.71896 5.34249  -2
  12  12   1 2.71896 5.34249   1
 -13  12   1 135.714 7.63714  -2
  13  12   1 135.714 7.63714   1
 -14  12   1 18.6644 6.36223  -2
  14  12   1 18.6644 6.36223   1
  14  13   1 97.0655 7.35151  -2
 -14  13   1 97.0655 7.35151   1
  13  13   1 38.1979 5.78746  -2
 -13  13   1 38.1979 5.78746   1
  12  13   1 187.542 8.03638  -2
 -12  13   1 187.542 8.03638   1
  11  13   1 15.4430 4.77615  -2
 -11  13   1 15.4430 4.77615   1
  10  13   1 52.5138 5.19330  -2
 -10  13   1 52.5138 5.19330   1
   9  13   1 -1.2686 4.12427  -2
  -9  13   1 -1.2686 4.12427   1
   8  13   1 654.541 16.5614  -2
  -8  13   1 654.541 16.5614   1
   7  13   1 50.0758 3.20965  -2
  -7  13   1 50.0758 3.20965   1
   6  13   1 98.6874 3.80613  -2
  -6  13   1 98.6874 3.80613   1
   5  13   1 495.099 12.6239  -2
  -5  13   1 495.099 12.6239   1
   4  13   1 324.588 7.13462  -2
  -4  13   1 324.588 7.13462   1
   3  13   1 528.397 12.6435  -2
  -3  13   1 528.397 12.6435   1
   2  13   1 284.829 6.45348  -2
  -2  13   1 284.829 6.45348   1
   1  13   1 341.300 8.45091  -2
  -1  13   1 341.300 8.45091   1
   0  13   1 18.8152 2.70870  -2
   0  13   1 18.8152 2.70870   1
  -1  13   1 364.660 13.3763  -2
   1  13   1 364.660 13.3763   1
  -2  13   1 276.327 5.44139  -2
   2  13   1 276.327 5.44139   1
  -3  13   1 534.158 12.9742  -2
   3  13   1 534.158 12.9742   1
  -4  13   1 333.634 5.70562  -2
   4  13   1 333.634 5.70562   1
  -5  13   1 509.878 8.13806  -2
   5  13   1 509.878 8.13806   1
  -6  13   1 101.377 3.35406  -2
   6  13   1 101.377 3.35406   1
  -7  13   1 50.6085 3.38188  -2
   7  13   1 50.6085 3.38188   1
  -8  13   1 619.752 13.0130  -2
   8  13   1 619.752 13.0130   1
  -9  13   1 -1.7937 4.08718  -2
   9  13   1 -1.7937 4.08718   1
 -10  13   1 45.9155 5.00031  -2
  10  13   1 45.9155 5.00031   1
 -11  13   1 16.5955 4.98426  -2
  11  13   1 16.5955 4.98426   1
 -12  13   1 175.843 8.00448  -2
  12  13   1 175.843 8.00448   1
 -13  13   1 34.7232 6.15951  -2
  13  13   1 34.7232 6.15951   1
 -14  13   1 87.5829 7.57686  -2
  14  13   1 87.5829 7.57686   1
 -14  14   1 -2.5024 2.62777   1
  13  14   1 9.00909 5.73364  -2
 -13  14   1 9.00909 5.73364   1
  12  14   1 8.53434 5.03135  -2
 -12  14   1 8.53434 5.03135   1
  11  14   1 48.9133 5.47428  -2
 -11  14   1 48.9133 5.47428   1
  10  14   1 73.5667 5.68324  -2
 -10  14   1 73.5667 5.68324   1
   9  14   1 68.2035 5.11506  -2
  -9  14   1 68.2035 5.11506   1
   8  14   1 186.017 6.96906  -2
  -8  14   1 186.017 6.96906   1
   7  14   1 69.4761 3.55095  -2
  -7  14   1 69.4761 3.55095   1
   6  14   1 89.1085 3.74775  -2
  -6  14   1 89.1085 3.74775   1
   5  14   1 488.941 10.3410  -2
  -5  14   1 488.941 10.3410   1
   4  14   1 338.860 9.33451  -2
  -4  14   1 338.860 9.33451   1
   3  14   1 33.7492 2.81991  -2
  -3  14   1 33.7492 2.81991   1
   2  14   1 272.057 6.10431  -2
  -2  14   1 272.057 6.10431   1
   1  14   1 362.404 13.1793  -2
  -1  14   1 362.404 13.1793   1
   0  14   1 249.360 5.90473  -2
   0  14   1 249.360 5.90473   1
  -1  14   1 345.704 7.42496  -2
   1  14   1 345.704 7.42496   1
  -2  14   1 268.070 6.35907  -2
   2  14   1 268.070 6.35907   1
  -3  14   1 29.3760 4.13011  -2
   3  14   1 29.3760 4.13011   1
  -4  14   1 346.682 6.68854  -2
   4  14   1 346.682 6.68854   1
  -5  14   1 482.663 8.88733  -2
   5  14   1 482.663 8.88733   1
  -6  14   1 96.4168 3.40640  -2
   6  14   1 96.4168 3.40640   1
  -7  14   1 65.0112 3.53990  -2
   7  14   1 65.0112 3.53990   1
  -8  14   1 175.736 5.53363  -2
   8  14   1 175.736 5.53363   1
  -9  14   1 65.9397 5.23280  -2
   9  14   1 65.9397 5.23280   1
 -10  14   1 69.4426 5.60137  -2
  10  14   1 69.4426 5.60137   1
 -11  14   1 66.4100 5.92752  -2
  11  14   1 66.4100 5.92752   1
 -12  14   1 9.94293 5.62313  -2
  12  14   1 9.94293 5.62313   1
 -13  14   1 8.31850 5.94556  -2
  13  14   1 8.31850 5.94556   1
  13  15   1 3.62635 5.62596  -2
 -13  15   1 3.62635 5.62596   1
  12  15   1 84.2239 6.38643  -2
 -12  15   1 84.2239 6.38643   1
  11  15   1 49.2276 5.60352  -2
 -11  15   1 49.2276 5.60352   1
  10  15   1 193.138 7.86005  -2
 -10  15   1 193.138 7.86005   1
   9  15   1 60.4660 4.92406  -2
  -9  15   1 60.4660 4.92406   1
   8  15   1 229.525 7.77449  -2
  -8  15   1 229.525 7.77449   1
   7  15   1 10.0505 2.84809  -2
  -7  15   1 10.0505 2.84809   1
   6  15   1 126.170 3.81019  -2
  -6  15   1 126.170 3.81019   1
   5  15   1 14.9609 2.82279  -2
  -5  15   1 14.9609 2.82279   1
   4  15   1 141.396 4.39141  -2
  -4  15   1 141.396 4.39141   1
   3  15   1 13.9839 2.29336  -2
  -3  15   1 13.9839 2.29336   1
   2  15   1 215.839 9.95736  -2
  -2  15   1 215.839 9.95736   1
   1  15   1 64.6426 4.91514  -2
  -1  15   1 64.6426 4.91514   1
   0  15   1 334.119 9.18179  -2
   0  15   1 334.119 9.18179   1
  -1  15   1 44.6895 2.80391  -2
   1  15   1 44.6895 2.80391   1
  -2  15   1 218.992 6.94408  -2
   2  15   1 218.992 6.94408   1
  -3  15   1 7.36951 3.97590  -2
   3  15   1 7.36951 3.97590   1
  -4  15   1 146.105 3.83532  -2
   4  15   1 146.105 3.83532   1
  -5  15   1 13.7309 2.85599  -2
   5  15   1 13.7309 2.85599   1
  -6  15   1 124.622 4.43949  -2
   6  15   1 124.622 4.43949   1
  -7  15   1 6.97111 2.89084  -2
   7  15   1 6.97111 2.89084   1
  -8  15   1 226.207 6.39389  -2
   8  15   1 226.207 6.39389   1
  -9  15   1 64.5550 5.19486  -2
   9  15   1 64.5550 5.19486   1
 -10  15   1 187.342 7.77474  -2
  10  15   1 187.342 7.77474   1
 -11  15   1 46.1591 5.56586  -2
  11  15   1 46.1591 5.56586   1
 -12  15   1 92.8488 6.78235  -2
  12  15   1 92.8488 6.78235   1
 -13  15   1 20.9979 7.78001  -2
  13  15   1 20.9979 7.78001   1
  13  16   1 2.75455 5.78605  -2
 -13  16   1 2.75455 5.78605   1
  12  16   1 22.0027 5.34119  -2
 -12  16   1 22.0027 5.34119   1
  11  16   1 121.250 6.92219  -2
 -11  16   1 121.250 6.92219   1
  10  16   1 5.23593 4.50102  -2
 -10  16   1 5.23593 4.50102   1
   9  16   1 11.7327 4.24800  -2
  -9  16   1 11.7327 4.24800   1
   8  16   1 9.18127 3.81909  -2
  -8  16   1 9.18127 3.81909   1
   7  16   1 13.2806 3.03559  -2
  -7  16   1 13.2806 3.03559   1
   6  16   1 23.8183 2.62027  -2
  -6  16   1 23.8183 2.62027   1
   5  16   1 155.791 4.95250  -2
  -5  16   1 155.791 4.95250   1
   4  16   1 4.03229 3.27967  -2
  -4  16   1 4.03229 3.27967   1
   3  16   1 11.1090 4.81562  -2
  -3  16   1 11.1090 4.81562   1
   2  16   1 0.46679 4.53748  -2
  -2  16   1 0.46679 4.53748   1
   1  16   1 121.205 7.41548  -2
  -1  16   1 121.205 7.41548   1
   0  16   1 107.708 4.81814  -2
   0  16   1 107.708 4.81814   1
  -1  16   1 110.993 4.66925  -2
   1  16   1 110.993 4.66925   1
  -2  16   1 6.96545 2.42758  -2
   2  16   1 6.96545 2.42758   1
  -3  16   1 -0.3158 2.81514  -2
   3  16   1 -0.3158 2.81514   1
  -4  16   1 0.92371 2.86717  -2
   4  16   1 0.92371 2.86717   1
  -5  16   1 155.947 5.03352  -2
   5  16   1 155.947 5.03352   1
  -6  16   1 25.8113 3.17144  -2
   6  16   1 25.8113 3.17144   1
  -7  16   1 16.5449 3.84053  -2
   7  16   1 16.5449 3.84053   1
  -8  16   1 10.4815 3.71915  -2
   8  16   1 10.4815 3.71915   1
  -9  16   1 9.63153 4.39087  -2
   9  16   1 9.63153 4.39087   1
 -10  16   1 2.66464 4.66237  -2
  10  16   1 2.66464 4.66237   1
 -11  16   1 110.437 6.73970  -2
  11  16   1 110.437 6.73970   1
 -12  16   1 15.2173 5.71436  -2
  12  16   1 15.2173 5.71436   1
 -13  16   1 2.28637 6.10168  -2
  13  16   1 2.28637 6.10168   1
 -13  17   1 1.90796 3.52345   1
  12  17   1 18.3297 5.48819  -2
 -12  17   1 18.3297 5.48819   1
  11  17   1 36.3617 5.19380  -2
 -11  17   1 36.3617 5.19380   1
  10  17   1 32.6534 4.83740  -2
 -10  17   1 32.6534 4.83740   1
   9  17   1 14.7970 4.15105  -2
  -9  17   1 14.7970 4.15105   1
   8  17   1 137.967 6.18955  -2
  -8  17   1 137.967 6.18955   1
   7  17   1 7.34988 3.03998  -2
  -7  17   1 7.34988 3.03998   1
   6  17   1 60.4718 3.72712  -2
  -6  17   1 60.4718 3.72712   1
   5  17   1 195.863 5.68062  -2
  -5  17   1 195.863 5.68062   1
   4  17   1 31.6497 4.23794  -2
  -4  17   1 31.6497 4.23794   1
   3  17   1 9.89245 5.06639  -2
  -3  17   1 9.89245 5.06639   1
   2  17   1 0.10334 4.79298  -2
  -2  17   1 0.10334 4.79298   1
   1  17   1 43.8097 5.95809  -2
  -1  17   1 43.8097 5.95809   1
   0  17   1 43.7428 5.97214  -2
   0  17   1 43.7428 5.97214   1
  -1  17   1 30.9085 5.86103  -2
   1  17   1 30.9085 5.86103   1
  -2  17   1 -3.6670 2.37251  -2
   2  17   1 -3.6670 2.37251   1
  -3  17   1 7.24102 2.35022  -2
   3  17   1 7.24102 2.35022   1
  -4  17   1 32.8224 3.30142  -2
   4  17   1 32.8224 3.30142   1
  -5  17   1 193.668 5.73666  -2
   5  17   1 193.668 5.73666   1
  -6  17   1 57.6245 3.72172  -2
   6  17   1 57.6245 3.72172   1
  -7  17   1 3.99542 3.07503  -2
   7  17   1 3.99542 3.07503   1
  -8  17   1 126.910 5.89401  -2
   8  17   1 126.910 5.89401   1
  -9  17   1 2.99805 5.98944  -2
   9  17   1 2.99805 5.98944   1
 -10  17   1 29.0467 6.86380  -2
  10  17   1 29.0467 6.86380   1
 -11  17   1 18.7638 7.05332  -2
  11  17   1 18.7638 7.05332   1
 -12  17   1 20.6033 5.71782  -2
  12  17   1 20.6033 5.71782   1
  12  18   1 29.1015 5.53893  -2
 -12  18   1 29.1015 5.53893   1
  11  18   1 31.9417 5.13835  -2
 -11  18   1 31.9417 5.13835   1
  10  18   1 26.0652 4.80851  -2
 -10  18   1 26.0652 4.80851   1
   9  18   1 35.8663 4.79907  -2
  -9  18   1 35.8663 4.79907   1
   8  18   1 48.5683 6.73348  -2
  -8  18   1 48.5683 6.73348   1
   7  18   1 4.89487 3.68706  -2
  -7  18   1 4.89487 3.68706   1
   6  18   1 18.7870 3.25935  -2
  -6  18   1 18.7870 3.25935   1
   5  18   1 674.839 17.6980  -2
  -5  18   1 674.839 17.6980   1
   4  18   1 13.4667 4.23169  -2
  -4  18   1 13.4667 4.23169   1
   3  18   1 -0.2659 4.99035  -2
  -3  18   1 -0.2659 4.99035   1
   2  18   1 252.403 11.8346  -2
  -2  18   1 252.403 11.8346   1
   1  18   1 120.467 7.98320  -2
  -1  18   1 120.467 7.98320   1
   0  18   1 28.5193 5.80500  -2
   0  18   1 28.5193 5.80500   1
  -1  18   1 143.832 8.80392  -2
   1  18   1 143.832 8.80392   1
  -2  18   1 163.139 8.42541  -2
   2  18   1 163.139 8.42541   1
  -3  18   1 -1.3918 2.37603  -2
   3  18   1 -1.3918 2.37603   1
  -4  18   1 18.7526 2.84661  -2
   4  18   1 18.7526 2.84661   1
  -5  18   1 666.607 12.0848  -2
   5  18   1 666.607 12.0848   1
  -6  18   1 10.9098 3.21740  -2
   6  18   1 10.9098 3.21740   1
  -7  18   1 5.86778 3.08502  -2
   7  18   1 5.86778 3.08502   1
  -8  18   1 55.7385 4.73940  -2
   8  18   1 55.7385 4.73940   1
  -9  18   1 35.3224 6.80577  -2
   9  18   1 35.3224 6.80577   1
 -10  18   1 22.9974 6.92565  -2
  10  18   1 22.9974 6.92565   1
 -11  18   1 18.2601 7.25703  -2
  11  18   1 18.2601 7.25703   1
 -12  18   1 17.7504 7.69288  -2
  12  18   1 17.7504 7.69288   1
  11  19   1 -0.5344 6.74787  -2
 -11  19   1 -0.5344 6.74787   1
  10  19   1 8.56060 6.78438  -2
 -10  19   1 8.56060 6.78438   1
   9  19   1 32.9636 6.65583  -2
  -9  19   1 32.9636 6.65583   1
   8  19   1 376.128 15.4272  -2
  -8  19   1 376.128 15.4272   1
   7  19   1 11.2685 3.87246  -2
  -7  19   1 11.2685 3.87246   1
   6  19   1 32.6271 4.64707  -2
  -6  19   1 32.6271 4.64707   1
   5  19   1 1.53029 4.19058  -2
  -5  19   1 1.53029 4.19058   1
   4  19   1 127.614 6.36837  -2
  -4  19   1 127.614 6.36837   1
   3  19   1 95.5955 7.62911  -2
  -3  19   1 95.5955 7.62911   1
   2  19   1 136.473 8.80502  -2
  -2  19   1 136.473 8.80502   1
   1  19   1 151.087 9.22814  -2
  -1  19   1 151.087 9.22814   1
   0  19   1 10.3426 5.58789  -2
   0  19   1 10.3426 5.58789   1
  -1  19   1 97.9459 6.77474  -2
   1  19   1 97.9459 6.77474   1
  -2  19   1 125.957 4.78732  -2
   2  19   1 125.957 4.78732   1
  -3  19   1 95.4511 4.37705  -2
   3  19   1 95.4511 4.37705   1
  -4  19   1 126.361 4.29691  -2
   4  19   1 126.361 4.29691   1
  -5  19   1 4.71722 2.88591  -2
   5  19   1 4.71722 2.88591   1
  -6  19   1 30.3430 3.59151  -2
   6  19   1 30.3430 3.59151   1
  -7  19   1 13.1091 3.36564  -2
   7  19   1 13.1091 3.36564   1
  -8  19   1 373.631 11.3370  -2
   8  19   1 373.631 11.3370   1
  -9  19   1 40.7395 6.97824  -2
   9  19   1 40.7395 6.97824   1
 -10  19   1 8.97770 6.96306  -2
  10  19   1 8.97770 6.96306   1
  11  20   1 193.581 11.7296  -2
 -11  20   1 193.581 11.7296   1
  10  20   1 44.9252 7.57088  -2
 -10  20   1 44.9252 7.57088   1
   9  20   1 227.144 11.7223  -2
  -9  20   1 227.144 11.7223   1
   8  20   1 134.522 8.88972  -2
  -8  20   1 134.522 8.88972   1
   7  20   1 291.958 13.6354  -2
  -7  20   1 291.958 13.6354   1
   6  20   1 99.2844 6.00844  -2
  -6  20   1 99.2844 6.00844   1
   5  20   1 5.86426 4.32405  -2
  -5  20   1 5.86426 4.32405   1
   4  20   1 181.834 7.61932  -2
  -4  20   1 181.834 7.61932   1
   3  20   1 339.636 14.7285  -2
  -3  20   1 339.636 14.7285   1
   2  20   1 70.0288 7.12339  -2
  -2  20   1 70.0288 7.12339   1
   1  20   1 372.570 15.7639  -2
  -1  20   1 372.570 15.7639   1
   0  20   1 45.8096 6.74086  -2
   0  20   1 45.8096 6.74086   1
  -1  20   1 361.042 11.4064  -2
   1  20   1 361.042 11.4064   1
  -2  20   1 63.6076 3.99947  -2
   2  20   1 63.6076 3.99947   1
  -3  20   1 356.649 11.2683  -2
   3  20   1 356.649 11.2683   1
  -4  20   1 185.781 6.23899  -2
   4  20   1 185.781 6.23899   1
  -5  20   1 -3.7426 2.95835  -2
   5  20   1 -3.7426 2.95835   1
  -6  20   1 94.0827 4.60211  -2
   6  20   1 94.0827 4.60211   1
  -7  20   1 268.250 7.49580  -2
   7  20   1 268.250 7.49580   1
  -8  20   1 126.599 6.38235  -2
   8  20   1 126.599 6.38235   1
  -9  20   1 250.281 12.6264  -2
   9  20   1 250.281 12.6264   1
 -10  20   1 47.6419 7.70515  -2
  10  20   1 47.6419 7.70515   1
 -11  20   1 194.099 12.0083  -2
  11  20   1 194.099 12.0083   1
  10  21   1 68.6716 8.51884  -2
 -10  21   1 68.6716 8.51884   1
   7  21   1 48.7674 7.07593  -2
  -7  21   1 48.7674 7.07593   1
   6  21   1 134.433 6.87043  -2
  -6  21   1 134.433 6.87043   1
   5  21   1 54.9407 5.33885  -2
  -5  21   1 54.9407 5.33885   1
   4  21   1 134.017 6.81969  -2
  -4  21   1 134.017 6.81969   1
   3  21   1 121.762 6.65284  -2
  -3  21   1 121.762 6.65284   1
   2  21   1 102.182 8.24298  -2
  -2  21   1 102.182 8.24298   1
   1  21   1 171.845 10.2938  -2
  -1  21   1 171.845 10.2938   1
   0  21   1 74.0063 7.76826  -2
   0  21   1 74.0063 7.76826   1
  -1  21   1 134.189 5.22207  -2
   1  21   1 134.189 5.22207   1
  -2  21   1 102.205 6.26665  -2
   2  21   1 102.205 6.26665   1
  -3  21   1 108.634 4.84633  -2
   3  21   1 108.634 4.84633   1
  -4  21   1 134.738 5.62125  -2
   4  21   1 134.738 5.62125   1
  -5  21   1 53.1722 4.40292  -2
   5  21   1 53.1722 4.40292   1
  -6  21   1 142.858 6.93657  -2
   6  21   1 142.858 6.93657   1
  -7  21   1 44.1915 4.03893  -2
   7  21   1 44.1915 4.03893   1
  -8  21   1 21.4003 4.67079  -2
   8  21   1 21.4003 4.67079   1
  -9  21   1 103.544 8.83142  -2
   9  21   1 103.544 8.83142   1
 -10  21   1 61.2473 8.15016  -2
  10  21   1 61.2473 8.15016   1
   7  22   1 32.3071 6.86253  -2
  -7  22   1 32.3071 6.86253   1
   6  22   1 23.5743 4.93814  -2
  -6  22   1 23.5743 4.93814   1
   5  22   1 393.545 12.3572  -2
  -5  22   1 393.545 12.3572   1
   4  22   1 20.2480 4.97943  -2
  -4  22   1 20.2480 4.97943   1
   3  22   1 54.7137 5.57195  -2
  -3  22   1 54.7137 5.57195   1
   2  22   1 -4.1716 5.75477  -2
  -2  22   1 -4.1716 5.75477   1
   1  22   1 169.589 10.5011  -2
  -1  22   1 169.589 10.5011   1
   0  22   1 40.2875 5.27612  -2
   0  22   1 40.2875 5.27612   1
  -1  22   1 143.324 5.58980  -2
   1  22   1 143.324 5.58980   1
  -2  22   1 -5.5825 3.34916  -2
   2  22   1 -5.5825 3.34916   1
  -3  22   1 54.7193 4.14817  -2
   3  22   1 54.7193 4.14817   1
  -4  22   1 17.9267 4.05580  -2
   4  22   1 17.9267 4.05580   1
  -5  22   1 389.993 9.92025  -2
   5  22   1 389.993 9.92025   1
  -6  22   1 21.2489 4.80405  -2
   6  22   1 21.2489 4.80405   1
  -7  22   1 33.0907 5.02287  -2
   7  22   1 33.0907 5.02287   1
  -8  22   1 13.7335 6.64432  -2
   8  22   1 13.7335 6.64432   1
  -9  22   1 145.271 10.1534  -2
   9  22   1 145.271 10.1534   1
   7  23   1 33.0339 7.12430  -2
  -7  23   1 33.0339 7.12430   1
   6  23   1 14.4064 4.89700  -2
  -6  23   1 14.4064 4.89700   1
   5  23   1 69.2527 5.93585  -2
  -5  23   1 69.2527 5.93585   1
   4  23   1 10.8519 4.99786  -2
  -4  23   1 10.8519 4.99786   1
   3  23   1 37.4696 5.58179  -2
  -3  23   1 37.4696 5.58179   1
   2  23   1 70.6431 7.86926  -2
  -2  23   1 70.6431 7.86926   1
   1  23   1 -4.3633 4.74461  -2
  -1  23   1 -4.3633 4.74461   1
   0  23   1 68.0269 5.02757  -2
   0  23   1 68.0269 5.02757   1
  -1  23   1 -3.1057 3.52678  -2
   1  23   1 -3.1057 3.52678   1
  -2  23   1 60.1874 4.38658  -2
   2  23   1 60.1874 4.38658   1
  -3  23   1 36.8508 3.97030  -2
   3  23   1 36.8508 3.97030   1
  -4  23   1 16.0665 4.15036  -2
   4  23   1 16.0665 4.15036   1
  -5  23   1 72.5582 4.85593  -2
   5  23   1 72.5582 4.85593   1
  -6  23   1 15.5678 4.83931  -2
   6  23   1 15.5678 4.83931   1
  -7  23   1 34.4680 5.12635  -2
   7  23   1 34.4680 5.12635   1
  -8  24   1 5.14998 3.37384   1
   7  24   1 137.083 10.1811  -2
  -7  24   1 137.083 10.1811   1
   6  24   1 13.3973 4.98029  -2
  -6  24   1 13.3973 4.98029   1
   5  24   1 64.4638 6.04270  -2
  -5  24   1 64.4638 6.04270   1
   4  24   1 47.8577 5.83009  -2
  -4  24   1 47.8577 5.83009   1
   3  24   1 164.701 6.68886  -2
  -3  24   1 164.701 6.68886   1
   2  24   1 29.6786 4.63110  -2
  -2  24   1 29.6786 4.63110   1
   1  24   1 21.9463 5.14913  -2
  -1  24   1 21.9463 5.14913   1
   0  24   1 -4.9977 4.83184  -2
   0  24   1 -4.9977 4.83184   1
  -1  24   1 25.2703 3.95958  -2
   1  24   1 25.2703 3.95958   1
  -2  24   1 25.5928 3.95383  -2
   2  24   1 25.5928 3.95383   1
  -3  24   1 155.442 6.00100  -2
   3  24   1 155.442 6.00100   1
  -4  24   1 56.5076 4.84583  -2
   4  24   1 56.5076 4.84583   1
  -5  24   1 62.6732 5.86587  -2
   5  24   1 62.6732 5.86587   1
  -6  24   1 12.3529 4.89386  -2
   6  24   1 12.3529 4.89386   1
  -7  24   1 139.441 7.35536  -2
   7  24   1 139.441 7.35536   1
  -7  25   1 40.1186 5.40122   1
   6  25   1 8.69526 5.19252  -2
  -6  25   1 8.69526 5.19252   1
   5  25   1 12.1681 5.43673  -2
  -5  25   1 12.1681 5.43673   1
   4  25   1 6.18263 4.68065  -2
  -4  25   1 6.18263 4.68065   1
   3  25   1 240.435 8.03708  -2
  -3  25   1 240.435 8.03708   1
   2  25   1 5.69550 4.41445  -2
  -2  25   1 5.69550 4.41445   1
   1  25   1 7.93489 4.53996  -2
  -1  25   1 7.93489 4.53996   1
   0  25   1 199.915 7.29961  -2
   0  25   1 199.915 7.29961   1
  -1  25   1 13.8401 3.86414  -2
   1  25   1 13.8401 3.86414   1
  -2  25   1 10.4113 3.30980  -2
   2  25   1 10.4113 3.30980   1
  -3  25   1 216.610 7.18658  -2
   3  25   1 216.610 7.18658   1
  -4  25   1 21.5688 3.99738  -2
   4  25   1 21.5688 3.99738   1
  -5  25   1 9.13432 5.02694  -2
   5  25   1 9.13432 5.02694   1
  -6  25   1 14.4129 5.11820  -2
   6  25   1 14.4129 5.11820   1
   5  26   1 11.9164 5.68697  -2
  -5  26   1 11.9164 5.68697   1
   4  26   1 13.0937 4.88861  -2
  -4  26   1 13.0937 4.88861   1
   3  26   1 419.938 11.2034  -2
  -3  26   1 419.938 11.2034   1
   2  26   1 48.5493 4.73608  -2
  -2  26   1 48.5493 4.73608   1
   1  26   1 62.2276 4.84400  -2
  -1  26   1 62.2276 4.84400   1
   0  26   1 65.2260 4.85647  -2
   0  26   1 65.2260 4.85647   1
  -1  26   1 59.6894 4.63681  -2
   1  26   1 59.6894 4.63681   1
  -2  26   1 61.7235 6.46660  -2
   2  26   1 61.7235 6.46660   1
  -3  26   1 370.835 10.0035  -2
   3  26   1 370.835 10.0035   1
  -4  26   1 17.7476 3.99932  -2
   4  26   1 17.7476 3.99932   1
  -5  26   1 8.33375 5.17905  -2
   5  26   1 8.33375 5.17905   1
   3  27   1 18.4245 4.13353  -2
  -3  27   1 18.4245 4.13353   1
   2  27   1 27.4782 4.64358  -2
  -2  27   1 27.4782 4.64358   1
   1  27   1 13.9453 4.38783  -2
  -1  27   1 13.9453 4.38783   1
   0  27   1 45.1917 4.69733  -2
   0  27   1 45.1917 4.69733   1
  -1  27   1 16.2525 4.26480  -2
   1  27   1 16.2525 4.26480   1
  -2  27   1 49.2358 6.39751  -2
   2  27   1 49.2358 6.39751   1
  -3  27   1 26.4269 4.29074  -2
   3  27   1 26.4269 4.29074   1
 -16   0   2 93.5391 5.79043   1
 -15   0   2 291.901 9.68785   1
 -14   0   2 60.8805 4.45724   1
 -13   0   2 2.65520 2.18936   1
 -12   0   2 120.909 5.17058   1
 -11   0   2 699.601 17.2298   1
 -10   0   2 425.946 11.1348   1
  -9   0   2 335.169 7.13649   1
  -8   0   2 580.003 9.67196   1
  -7   0   2 302.137 4.05106   1
  -6   0   2 601.740 7.37177   1
  -5   0   2 3152.01 31.8580   1
  -4   0   2 148.336 1.80422   1
  -3   0   2 101.138 1.34193   1
  -2   0   2 143.313 1.70582   1
  -1   0   2 416.870 6.45332   1
   0   0   2 2260.90 34.6502   1
   1   0   2 329.524 6.10697   1
   2   0   2 694.635 7.56409   1
   3   0   2 482.463 5.39597   1
   4   0   2 503.239 5.40628   1
   5   0   2 483.162 5.28107   1
   6   0   2 332.969 4.11098   1
   7   0   2 46.0787 1.21711   1
   8   0   2 202.163 3.35245   1
   9   0   2 397.091 10.2704   1
  10   0   2 624.927 15.4235   1
  11   0   2 308.211 8.94534   1
  12   0   2 47.9588 3.57148   1
  13   0   2 0.73074 2.12227   1
  14   0   2 4.41216 2.65072   1
  15   0   2 25.7990 6.03969   1
 -16   1   2 132.934 4.62495   1
 -15   1   2 62.3691 3.29486   1
 -14   1   2 18.5354 2.12495   1
 -13   1   2 2.04341 1.50601   1
 -12   1   2 103.499 3.43518   1
 -11   1   2 143.596 3.82821   1
 -10   1   2 1640.02 26.2313   1
  -9   1   2 16.6987 1.18920   1
  -8   1   2 50.1924 1.12391   1
  -7   1   2 4.70888 0.35292   1
  -6   1   2 371.328 3.36773   1
  -5   1   2 284.931 2.30068   1
  -4   1   2 0.65984 0.19827   1
  -3   1   2 81.6225 0.87598   1
  -2   1   2 103.792 0.99234   1
  -1   1   2 83.3929 0.87731   1
   0   1   2 4717.01 50.9639   1
   1   1   2 68.4021 0.84016   1
   2   1   2 490.093 3.82162   1
   3   1   2 340.918 2.75941   1
   4   1   2 22.8110 0.47176   1
   5   1   2 143.618 1.38550   1
   6   1   2 810.380 6.73342   1
   7   1   2 26.4471 0.70371   1
   8   1   2 2.87030 0.45541   1
   9   1   2 5.75850 1.10688   1
  10   1   2 1052.74 17.3559   1
  11   1   2 109.338 3.34263   1
  12   1   2 39.2143 2.31166   1
  13   1   2 30.2608 2.30765   1
  14   1   2 30.7655 2.92041   1
  15   1   2 72.4384 4.86230   1
 -16   2   2 6.02820 2.07792   1
 -15   2   2 76.2799 3.60698   1
 -14   2   2 6.71720 1.78320   1
 -13   2   2 39.5213 2.46631   1
 -12   2   2 3.31641 1.40103   1
 -11   2   2 109.049 3.33181   1
 -10   2   2 196.919 4.42404   1
  -9   2   2 30.8195 1.49761   1
  -8   2   2 56.2652 1.18536   1
  -7   2   2 80.2905 1.04296   1
  -6   2   2 1.04942 0.31577   1
  -5   2   2 222.688 1.86766   1
  -4   2   2 24.2937 0.47326   1
  -3   2   2 330.988 2.86131   1
  -2   2   2 10.2697 0.28183   1
  -1   2   2 833.035 7.01827   1
   0   2   2 324.986 2.80674   1
   1   2   2 580.341 4.91113   1
   2   2   2 198.507 1.65380   1
   3   2   2 795.522 6.16899   1
   4   2   2 9.43838 0.30642   1
   5   2   2 243.330 1.99524   1
   6   2   2 -0.0951 0.30555   1
   7   2   2 56.6162 1.02711   1
   8   2   2 61.7653 1.15783   1
   9   2   2 43.4517 2.02788   1
  10   2   2 3.26624 1.14351   1
  11   2   2 49.4344 2.47518   1
  12   2   2 -0.6503 1.37184   1
  13   2   2 35.9296 2.85733   1
  14   2   2 5.30575 2.15449   1
  15   2   2 34.1105 3.29260   1
 -16   3   2 -0.1800 2.20729   1
 -15   3   2 7.77912 1.99993   1
 -14   3   2 2.74391 1.64443   1
 -13   3   2 0.80361 1.45143   1
 -12   3   2 55.3553 2.67718   1
 -11   3   2 5.12422 1.31529   1
 -10   3   2 0.55605 1.05463   1
  -9   3   2 0.65941 0.82868   1
  -8   3   2 142.666 2.16120   1
  -7   3   2 52.0944 0.83262   1
  -6   3   2 14.2892 0.46054   1
  -5   3   2 3.39951 0.28060   1
  -4   3   2 6.95230 0.30170   1
  -3   3   2 110.104 1.12774   1
  -2   3   2 614.789 5.09852   1
  -1   3   2 0.23592 0.16173   1
   0   3   2 67.2965 0.73930   1
   1   3   2 19.0544 0.38777   1
   2   3   2 1056.10 8.08327   1
   3   3   2 20.9539 0.44237   1
   4   3   2 11.2582 0.34358   1
   5   3   2 46.4035 0.69329   1
   6   3   2 168.491 1.79589   1
   7   3   2 13.0506 0.56632   1
   8   3   2 103.748 1.59132   1
   9   3   2 11.6974 1.26836   1
  10   3   2 5.57740 1.25518   1
  11   3   2 1.27009 1.52014   1
  12   3   2 26.9628 2.48149   1
  13   3   2 7.57747 2.06423   1
  14   3   2 1.57600 2.06244   1
  15   3   2 -0.9455 2.23236   1
 -16   4   2 32.2867 4.15868   1
 -15   4   2 0.47245 1.84163   1
 -14   4   2 22.3304 2.20568   1
 -13   4   2 1.01079 1.50653   1
 -12   4   2 131.612 3.80241   1
 -11   4   2 4.71698 1.33209   1
 -10   4   2 28.9061 1.78407   1
  -9   4   2 1.30124 0.87542   1
  -8   4   2 51.4488 1.43793   1
  -7   4   2 136.065 1.54792   1
  -6   4   2 38.9730 0.70222   1
  -5   4   2 23.7761 0.58036   1
  -4   4   2 13.6353 0.38646   1
  -3   4   2 178.454 1.64048   1
  -2   4   2 286.788 2.50421   1
  -1   4   2 25.0109 0.43126   1
   0   4   2 104.656 1.05814   1
   1   4   2 -0.0307 0.19705   1
   2   4   2 221.730 1.85854   1
   3   4   2 80.0988 0.78403   1
   4   4   2 120.722 1.18393   1
   5   4   2 360.825 3.09114   1
   6   4   2 183.557 1.92046   1
   7   4   2 23.5081 0.72671   1
   8   4   2 74.2384 1.38553   1
   9   4   2 10.0439 1.06316   1
  10   4   2 12.5447 1.79483   1
  11   4   2 17.7039 2.05118   1
  12   4   2 7.53284 1.92196   1
  13   4   2 2.41733 1.90999   1
  14   4   2 1.17979 2.06012   1
  15   4   2 10.5568 2.68742   1
 -16   5   2 19.7412 3.72781   1
 -15   5   2 15.2371 3.29567   1
 -14   5   2 11.6045 2.19376   1
 -13   5   2 7.77051 1.68625   1
 -12   5   2 73.2467 2.95677   1
 -11   5   2 11.1135 1.47095   1
 -10   5   2 389.943 7.33205   1
  -9   5   2 7.61249 1.03270   1
  -8   5   2 48.7787 1.54164   1
  -7   5   2 6.56724 0.43851   1
  -6   5   2 78.2294 1.00119   1
  -5   5   2 14.1095 0.47688   1
  -4   5   2 17.5517 0.43880   1
  -3   5   2 309.456 2.58941   1
  -2   5   2 91.8275 0.98696   1
  -1   5   2 207.397 1.74264   1
   0   5   2 83.6823 0.95951   1
   1   5   2 362.147 3.34337   1
   2   5   2 42.2702 0.61795   1
   3   5   2 15.6845 0.38250   1
   4   5   2 83.8561 0.92599   1
   5   5   2 8.41530 0.40465   1
   6   5   2 8.33580 0.43661   1
   7   5   2 3.81530 0.44865   1
   8   5   2 45.1665 1.12349   1
   9   5   2 -0.5400 0.95966   1
  10   5   2 254.434 6.36370   1
  11   5   2 15.1697 1.95823   1
  12   5   2 48.0032 3.11184   1
  13   5   2 10.6593 2.23827   1
  14   5   2 11.5650 2.44783   1
  15   5   2 5.44282 2.55006   1
 -16   6   2 23.0815 5.10155   1
 -15   6   2 143.940 6.84948   1
 -14   6   2 13.0645 3.00520   1
 -13   6   2 2.67801 1.70245   1
 -12   6   2 9.08735 1.78262   1
 -11   6   2 320.577 6.46785   1
 -10   6   2 250.996 5.24298   1
  -9   6   2 39.4261 1.94143   1
  -8   6   2 16.8559 1.04145   1
  -7   6   2 158.711 2.01743   1
  -6   6   2 269.263 2.71408   1
  -5   6   2 294.178 2.98984   1
  -4   6   2 9.45507 0.36538   1
  -3   6   2 230.559 1.91429   1
  -2   6   2 0.86240 0.20856   1
  -1   6   2 179.592 1.53258   1
   0   6   2 234.105 2.27296   1
   1   6   2 4.55092 0.28005   1
   2   6   2 18.2803 0.46676   1
   3   6   2 2.38329 0.27910   1
   4   6   2 117.560 1.20750   1
   5   6   2 540.283 4.63143   1
   6   6   2 28.1014 0.72587   1
   7   6   2 0.48256 0.41692   1
   8   6   2 5.06711 0.66203   1
   9   6   2 47.0726 2.62718   1
  10   6   2 97.3815 3.76966   1
  11   6   2 132.991 4.57477   1
  12   6   2 42.5109 2.97545   1
  13   6   2 1.23179 1.96010   1
  14   6   2 6.01108 2.21020   1
  15   6   2 19.7231 2.94922   1
 -15   7   2 102.833 6.13966   1
 -14   7   2 1.74083 2.48208   1
 -13   7   2 27.8009 3.30847   1
 -12   7   2 10.6765 1.87194   1
 -11   7   2 230.561 5.93818   1
 -10   7   2 238.794 5.86786   1
  -9   7   2 28.5850 1.69647   1
  -8   7   2 0.98804 0.70875   1
  -7   7   2 82.2052 1.51439   1
  -6   7   2 68.3725 0.99862   1
  -5   7   2 254.246 2.67638   1
  -4   7   2 10.0949 0.45253   1
  -3   7   2 247.457 2.04278   1
  -2   7   2 4.01569 0.26503   1
  -1   7   2 384.810 2.96767   1
   0   7   2 511.030 4.22229   1
   1   7   2 149.884 1.46270   1
   2   7   2 49.7588 0.74172   1
   3   7   2 62.0093 0.84763   1
   4   7   2 46.3535 0.73619   1
   5   7   2 372.901 3.33866   1
   6   7   2 10.3960 0.55956   1
   7   7   2 21.5935 0.84503   1
   8   7   2 84.5930 1.91976   1
   9   7   2 1.92582 1.36034   1
  10   7   2 41.0651 2.66869   1
  11   7   2 45.8862 2.96326   1
  12   7   2 3.67667 1.90048   1
  13   7   2 1.68948 2.01054   1
  14   7   2 -0.0082 2.12409   1
  15   7   2 44.9433 3.72628   1
 -15   8   2 90.9881 5.91674   1
 -14   8   2 8.22381 2.85695   1
 -13   8   2 1.78549 2.28345   1
 -12   8   2 11.3193 2.45939   1
 -11   8   2 111.673 3.87937   1
 -10   8   2 4.42371 1.40762   1
  -9   8   2 4.53006 1.29907   1
  -8   8   2 31.3059 1.48939   1
  -7   8   2 1.92766 0.61022   1
  -6   8   2 9.36691 0.55227   1
  -5   8   2 246.173 2.50724   1
  -4   8   2 61.5725 0.97730   1
  -3   8   2 26.0304 0.56698   1
  -2   8   2 113.272 1.10623   1
  -1   8   2 421.470 3.34831   1
   0   8   2 97.8780 1.11039   1
   1   8   2 2.60299 0.39391   1
   2   8   2 76.5053 1.01266   1
   3   8   2 94.8194 1.19159   1
   4   8   2 17.0573 0.48969   1
   5   8   2 60.2959 0.92127   1
   6   8   2 13.7445 0.67077   1
   7   8   2 6.93799 0.73272   1
   8   8   2 84.8928 2.11878   1
   9   8   2 107.088 3.73640   1
  10   8   2 0.70659 1.48951   1
  11   8   2 100.182 4.05097   1
  12   8   2 22.6505 2.46774   1
  13   8   2 3.34166 2.02555   1
  14   8   2 0.86841 2.27139   1
  15   8   2 50.5995 4.85591   1
 -15   9   2 10.5754 3.25363   1
 -14   9   2 34.9002 4.08274   1
 -13   9   2 9.78042 2.74937   1
 -12   9   2 -1.9706 2.08418   1
 -11   9   2 34.8515 3.30483   1
 -10   9   2 0.11389 1.30262   1
  -9   9   2 21.0862 1.83714   1
  -8   9   2 92.3029 2.32894   1
  -7   9   2 9.05008 0.82754   1
  -6   9   2 1.70536 0.46549   1
  -5   9   2 221.174 2.32536   1
  -4   9   2 408.820 3.82516   1
  -3   9   2 5.68384 0.35730   1
  -2   9   2 588.565 4.75271   1
  -1   9   2 159.113 1.57369   1
   0   9   2 299.028 2.67489   1
   1   9   2 101.832 1.32087   1
   2   9   2 16.9406 0.59362   1
   3   9   2 239.107 2.53696   1
   4   9   2 0.75365 0.33822   1
   5   9   2 34.9847 0.87214   1
   6   9   2 36.7387 1.01013   1
   7   9   2 20.5196 1.02166   1
   8   9   2 262.757 4.48092   1
   9   9   2 10.1395 1.62967   1
  10   9   2 6.11895 1.66249   1
  11   9   2 38.2524 2.72949   1
  12   9   2 2.59860 1.88570   1
  13   9   2 11.3926 2.37072   1
  14   9   2 8.69976 3.13280   1
  15   9   2 2.58089 3.04750   1
 -15  10   2 55.7626 4.92257   1
 -14  10   2 12.4349 2.98101   1
 -13  10   2 17.4393 3.12323   1
 -12  10   2 16.7007 2.81889   1
 -11  10   2 23.0470 2.79858   1
 -10  10   2 0.86545 1.78588   1
  -9  10   2 19.6117 1.79327   1
  -8  10   2 11.3046 1.05848   1
  -7  10   2 342.105 5.17667   1
  -6  10   2 31.0201 1.04455   1
  -5  10   2 74.5835 1.32506   1
  -4  10   2 39.0454 0.77200   1
  -3  10   2 144.767 1.63569   1
  -2  10   2 3.03706 0.31941   1
  -1  10   2 35.8209 0.75351   1
   0  10   2 66.7050 1.08776   1
   1  10   2 -0.0067 0.34507   1
   2  10   2 0.31556 0.38458   1
   3  10   2 63.2073 1.10152   1
   4  10   2 8.58698 0.52860   1
   5  10   2 43.3077 1.01987   1
   6  10   2 57.7272 1.35431   1
   7  10   2 33.9956 1.44020   1
   8  10   2 127.787 3.05695   1
   9  10   2 1.95360 1.35930   1
  10  10   2 0.16056 1.49432   1
  11  10   2 2.59743 1.69793   1
  12  10   2 22.0502 3.16779   1
  13  10   2 31.0042 3.78694   1
  14  10   2 4.11824 2.77955   1
 -15  11   2 130.135 6.75387   1
 -14  11   2 99.1170 5.84756   1
 -13  11   2 19.9207 3.11448   1
 -12  11   2 88.9616 4.99809   1
 -11  11   2 71.8969 4.42729   1
 -10  11   2 103.893 4.87647   1
  -9  11   2 49.9592 3.48846   1
  -8  11   2 34.2819 1.81611   1
  -7  11   2 61.2604 2.16736   1
  -6  11   2 101.146 1.99649   1
  -5  11   2 321.970 3.93486   1
  -4  11   2 260.392 3.03750   1
  -3  11   2 0.21569 0.30579   1
  -2  11   2 0.99834 0.29300   1
  -1  11   2 61.9398 1.08434   1
   0  11   2 66.0139 1.16352   1
   1  11   2 124.815 1.83336   1
   2  11   2 3.92194 0.47117   1
   3  11   2 77.3909 1.26893   1
   4  11   2 78.3892 1.45958   1
   5  11   2 135.033 1.96190   1
   6  11   2 153.838 3.16003   1
   7  11   2 27.9458 1.47446   1
   8  11   2 10.1522 1.34622   1
   9  11   2 25.9430 2.17063   1
  10  11   2 42.3384 3.10084   1
  11  11   2 62.8163 4.37104   1
  12  11   2 4.48786 2.43285   1
  13  11   2 34.6496 3.79188   1
  14  11   2 7.68977 3.07720   1
 -14  12   2 0.43698 2.61286   1
 -13  12   2 30.3972 3.54305   1
 -12  12   2 1.72591 2.28794   1
 -11  12   2 197.933 7.16024   1
 -10  12   2 -1.2747 1.79007   1
  -9  12   2 76.1922 4.08193   1
  -8  12   2 33.9423 2.19754   1
  -7  12   2 449.436 8.03544   1
  -6  12   2 9.71264 0.88844   1
  -5  12   2 1443.35 17.4380   1
  -4  12   2 27.8222 0.97680   1
  -3  12   2 311.220 3.73048   1
  -2  12   2 4.51514 0.45367   1
  -1  12   2 135.908 1.84874   1
   0  12   2 12.0152 0.60780   1
   1  12   2 97.6430 1.60324   1
   2  12   2 -0.4243 0.51103   1
   3  12   2 248.320 3.18794   1
   4  12   2 0.80909 0.51248   1
   5  12   2 853.954 9.98448   1
   6  12   2 35.7223 1.47726   1
   7  12   2 135.286 3.50189   1
   8  12   2 7.66274 1.51581   1
   9  12   2 85.1038 4.31305   1
  10  12   2 80.0133 4.42931   1
  11  12   2 131.084 5.88001   1
  12  12   2 1.73359 2.27115   1
  13  12   2 72.4562 5.17076   1
  14  12   2 8.54978 3.29130   1
 -14  13   2 20.3570 3.51277   1
 -13  13   2 19.5899 3.29216   1
 -12  13   2 54.2513 4.24875   1
 -11  13   2 144.990 6.07795   1
 -10  13   2 165.040 6.28924   1
  -9  13   2 59.4747 3.80746   1
  -8  13   2 0.36422 1.20212   1
  -7  13   2 10.7680 1.45176   1
  -6  13   2 118.336 2.56201   1
  -5  13   2 340.746 5.68244   1
  -4  13   2 54.6003 1.87916   1
  -3  13   2 12.7816 0.78114   1
  -2  13   2 1.00802 0.48147   1
  -1  13   2 224.382 3.28431   1
   0  13   2 228.182 3.30504   1
   1  13   2 0.10336 0.52158   1
   2  13   2 6.39497 0.67013   1
   3  13   2 67.6588 1.54701   1
   4  13   2 2.66879 0.72723   1
   5  13   2 253.009 3.85738   1
   6  13   2 209.159 4.56265   1
   7  13   2 78.9526 3.19681   1
   8  13   2 52.2207 2.83931   1
   9  13   2 4.38174 2.06598   1
  10  13   2 117.929 5.40893   1
  11  13   2 68.8163 4.66589   1
  12  13   2 0.83273 2.38344   1
  13  13   2 3.73779 2.78057   1
  14  13   2 23.5213 5.09210   1
 -14  14   2 1.41444 3.48180   1
 -13  14   2 50.5247 4.42461   1
 -12  14   2 -1.7686 2.20521   1
 -11  14   2 62.3577 4.40063   1
 -10  14   2 54.2124 4.01427   1
  -9  14   2 0.48058 1.76694   1
  -8  14   2 23.5806 2.00615   1
  -7  14   2 164.029 4.57798   1
  -6  14   2 26.1596 1.67564   1
  -5  14   2 156.803 3.74384   1
  -4  14   2 17.8518 1.24981   1
  -3  14   2 244.180 4.71015   1
  -2  14   2 13.3541 1.11462   1
  -1  14   2 151.835 2.73359   1
   0  14   2 229.300 3.65700   1
   1  14   2 40.9281 1.44544   1
   2  14   2 0.83755 0.66887   1
   3  14   2 190.208 3.36216   1
   4  14   2 4.59653 1.02901   1
   5  14   2 125.201 3.32839   1
   6  14   2 30.5590 1.89880   1
   7  14   2 71.6513 3.11260   1
   8  14   2 139.539 4.43823   1
   9  14   2 0.57747 1.84654   1
  10  14   2 46.7043 3.70712   1
  11  14   2 41.4583 3.76401   1
  12  14   2 29.2575 3.54663   1
  13  14   2 67.3928 5.18548   1
 -13  15   2 36.1151 3.85793   1
 -12  15   2 40.9197 3.84770   1
 -11  15   2 10.7513 2.47811   1
 -10  15   2 11.8546 2.41293   1
  -9  15   2 26.5085 2.76686   1
  -8  15   2 133.066 4.26658   1
  -7  15   2 2.74555 1.30448   1
  -6  15   2 2.41033 1.07019   1
  -5  15   2 0.42116 0.96594   1
  -4  15   2 25.9702 1.78257   1
  -3  15   2 39.5664 2.04142   1
  -2  15   2 316.020 8.59445   1
  -1  15   2 1.04546 0.91068   1
   0  15   2 36.1562 1.54474   1
   1  15   2 32.0521 1.41961   1
   2  15   2 76.2754 2.44609   1
   3  15   2 213.844 5.35279   1
   4  15   2 28.7389 2.06154   1
   5  15   2 139.882 3.61036   1
   6  15   2 2.42310 1.30667   1
   7  15   2 99.3178 4.54163   1
   8  15   2 69.7904 3.31449   1
   9  15   2 14.8014 2.47191   1
  10  15   2 25.1502 3.03846   1
  11  15   2 4.18214 2.47648   1
  12  15   2 3.79438 2.69180   1
  13  15   2 89.2871 5.80649   1
 -13  16   2 111.182 6.05093   1
 -12  16   2 3.32797 2.40483   1
 -11  16   2 -0.8897 2.10886   1
 -10  16   2 97.9161 5.05540   1
  -9  16   2 53.4357 3.88812   1
  -8  16   2 12.5157 1.79621   1
  -7  16   2 485.042 10.3559   1
  -6  16   2 108.967 3.23633   1
  -5  16   2 144.869 3.72098   1
  -4  16   2 3.46695 1.44350   1
  -3  16   2 539.274 13.6327   1
  -2  16   2 2.33114 1.25271   1
  -1  16   2 12.5815 2.66987   1
   0  16   2 11.5797 1.55354   1
   1  16   2 100.704 3.39238   1
   2  16   2 15.1037 1.68617   1
   3  16   2 586.035 10.4335   1
   4  16   2 3.87826 1.21601   1
   5  16   2 102.464 3.15342   1
   6  16   2 0.82060 1.28709   1
   7  16   2 121.616 5.11952   1
   8  16   2 49.3954 3.64052   1
   9  16   2 8.79592 3.10069   1
  10  16   2 8.28792 3.19127   1
  11  16   2 -2.0214 2.17463   1
  12  16   2 -0.3866 2.44001   1
 -13  17   2 11.2602 4.01425   1
 -12  17   2 69.0797 4.86253   1
 -11  17   2 11.5444 2.62689   1
 -10  17   2 1.77886 2.02343   1
  -9  17   2 22.6791 2.84114   1
  -8  17   2 34.6634 2.42254   1
  -7  17   2 168.692 4.87079   1
  -6  17   2 44.3585 2.29175   1
  -5  17   2 37.1898 2.43363   1
  -4  17   2 162.723 5.63597   1
  -3  17   2 9.09627 2.59547   1
  -2  17   2 101.557 6.19957   1
  -1  17   2 0.68911 2.03622   1
   0  17   2 18.7226 2.40825   1
   1  17   2 13.1343 1.65156   1
   2  17   2 35.2585 2.26770   1
   3  17   2 147.302 4.37143   1
   4  17   2 17.8015 1.64386   1
   5  17   2 1.36651 1.20858   1
   6  17   2 38.3343 2.52232   1
   7  17   2 67.6979 4.08627   1
   8  17   2 36.5128 3.13764   1
   9  17   2 0.57717 2.78687   1
  10  17   2 -1.7377 2.69746   1
  11  17   2 8.56220 3.50097   1
  12  17   2 8.98387 3.67286   1
 -12  18   2 8.67631 2.61995   1
 -11  18   2 30.9061 3.40559   1
 -10  18   2 27.5002 3.06852   1
  -9  18   2 42.2618 3.45817   1
  -8  18   2 0.56539 1.39386   1
  -7  18   2 66.4263 3.18502   1
  -6  18   2 17.5442 1.97143   1
  -5  18   2 160.554 6.24169   1
  -4  18   2 17.8108 3.33068   1
  -3  18   2 1.79003 2.29056   1
  -2  18   2 16.2963 3.00954   1
  -1  18   2 12.1163 2.94649   1
   0  18   2 29.4855 2.89587   1
   1  18   2 11.3182 1.92714   1
   2  18   2 9.91765 1.67327   1
   3  18   2 37.5442 2.46251   1
   4  18   2 8.06894 1.44108   1
   5  18   2 149.736 4.07373   1
   6  18   2 29.6236 2.36234   1
   7  18   2 19.7965 2.62039   1
   8  18   2 10.4231 2.32305   1
   9  18   2 3.78000 2.89001   1
  10  18   2 41.6353 5.12336   1
  11  18   2 17.5473 4.27647   1
  12  18   2 24.1347 4.84010   1
 -11  19   2 12.6873 2.67754   1
 -10  19   2 81.1484 4.88281   1
  -9  19   2 9.30873 2.38747   1
  -8  19   2 24.6033 2.44257   1
  -7  19   2 10.6248 3.18716   1
  -6  19   2 72.7670 4.36488   1
  -5  19   2 6.72123 2.20761   1
  -4  19   2 142.268 7.96173   1
  -3  19   2 -1.8108 2.13436   1
  -2  19   2 34.4719 4.04158   1
  -1  19   2 60.7257 5.42451   1
   0  19   2 427.680 12.0909   1
   1  19   2 5.03246 2.08505   1
   2  19   2 20.8185 2.01487   1
   3  19   2 12.1119 1.60137   1
   4  19   2 66.3830 2.83589   1
   5  19   2 37.1669 2.29480   1
   6  19   2 101.744 4.00158   1
   7  19   2 8.44960 2.34518   1
   8  19   2 3.08198 1.99932   1
   9  19   2 7.00071 3.30604   1
  10  19   2 89.7046 7.17625   1
  11  19   2 3.24286 3.27713   1
 -11  20   2 45.3819 4.10701   1
 -10  20   2 58.2518 6.02000   1
  -8  20   2 49.0048 5.33978   1
  -7  20   2 30.1592 4.33217   1
  -6  20   2 127.310 5.70081   1
  -5  20   2 66.9815 4.43917   1
  -4  20   2 88.5915 6.56845   1
  -3  20   2 28.3440 3.92010   1
  -2  20   2 15.4323 3.18681   1
  -1  20   2 42.1853 3.55950   1
   0  20   2 102.414 5.19159   1
   1  20   2 6.43996 2.27238   1
   2  20   2 11.5427 2.49431   1
   3  20   2 26.5950 2.06466   1
   4  20   2 42.5873 2.41156   1
   5  20   2 20.1017 2.17888   1
   6  20   2 66.0516 3.52339   1
   7  20   2 1.61231 2.12664   1
   8  20   2 5.07152 2.21468   1
   9  20   2 0.53129 2.97575   1
  10  20   2 79.0533 6.86186   1
  -8  21   2 42.4058 5.10339   1
  -7  21   2 14.0876 3.62685   1
  -6  21   2 20.3340 2.88032   1
  -5  21   2 25.3656 3.09312   1
  -4  21   2 -1.9166 2.05376   1
  -3  21   2 36.9590 4.49275   1
  -2  21   2 168.608 8.99802   1
  -1  21   2 6.31466 2.25795   1
   0  21   2 28.2176 3.24314   1
   1  21   2 0.73209 2.12654   1
   2  21   2 33.1111 2.74432   1
   3  21   2 91.6485 4.11206   1
   4  21   2 30.2527 2.20594   1
   5  21   2 2.92905 1.72028   1
   6  21   2 51.5888 3.26966   1
   7  21   2 31.6584 3.31780   1
   8  21   2 65.1256 4.52942   1
   9  21   2 -2.5759 3.00259   1
  10  21   2 51.0604 5.88739   1
  -8  22   2 23.8967 4.21000   1
  -7  22   2 136.389 8.52337   1
  -6  22   2 0.53236 2.09664   1
  -5  22   2 14.6492 2.79962   1
  -4  22   2 -0.4588 2.13606   1
  -3  22   2 145.062 8.43742   1
  -2  22   2 55.1373 4.31893   1
  -1  22   2 -1.8364 1.96589   1
   0  22   2 19.7640 2.99120   1
   1  22   2 1.21018 2.26468   1
   2  22   2 38.3070 2.97589   1
   3  22   2 221.723 6.53940   1
   4  22   2 0.88164 1.74892   1
   5  22   2 21.1100 2.44528   1
   6  22   2 2.25149 1.72124   1
   7  22   2 48.1670 4.02707   1
   8  22   2 148.694 6.44959   1
   9  22   2 6.49965 3.52777   1
  -8  23   2 175.441 10.0284   1
  -7  23   2 4.26950 3.13236   1
  -6  23   2 1.20083 2.11987   1
  -5  23   2 23.1645 3.22438   1
  -4  23   2 34.7886 3.71724   1
  -3  23   2 3.07151 2.87348   1
  -2  23   2 181.593 7.37047   1
  -1  23   2 7.77796 2.64683   1
   0  23   2 -1.1239 2.17313   1
   1  23   2 -0.0673 1.89026   1
   2  23   2 188.248 6.05243   1
   3  23   2 9.13880 2.21463   1
   4  23   2 2.20984 1.91289   1
   5  23   2 4.29059 2.36365   1
   6  23   2 22.9475 3.17023   1
   7  23   2 8.88663 2.48656   1
   8  23   2 90.3405 5.32668   1
  -8  24   2 30.4276 4.97102   1
  -7  24   2 42.8217 5.46346   1
  -6  24   2 3.09141 2.36740   1
  -5  24   2 5.65022 2.53206   1
  -4  24   2 36.3654 3.84650   1
  -3  24   2 18.2601 2.76852   1
  -2  24   2 63.2826 4.74337   1
  -1  24   2 5.49389 2.63146   1
   0  24   2 21.1978 2.71569   1
   1  24   2 3.44768 2.10636   1
   2  24   2 51.2743 3.54220   1
   3  24   2 48.9989 3.41069   1
   4  24   2 14.7271 2.40548   1
   5  24   2 5.86216 2.60711   1
   6  24   2 16.3741 2.87173   1
   7  24   2 11.2973 3.96124   1
  -6  25   2 6.63959 2.63094   1
  -5  25   2 -2.8588 2.89865   1
  -4  25   2 12.3050 2.66152   1
  -3  25   2 1.66870 2.24068   1
  -2  25   2 126.242 6.43517   1
  -1  25   2 1.25283 2.11510   1
   0  25   2 4.57622 2.24130   1
   1  25   2 0.35389 1.98697   1
   2  25   2 100.520 4.70780   1
   3  25   2 20.2575 2.66444   1
   4  25   2 0.01216 1.89368   1
   5  25   2 1.72349 2.37315   1
   6  25   2 35.0538 3.75585   1
  -5  26   2 19.4727 2.97888   1
  -4  26   2 2.84867 2.32552   1
  -3  26   2 4.08318 2.21552   1
  -2  26   2 0.69478 2.21837   1
  -1  26   2 -1.9747 1.98175   1
   0  26   2 14.3241 2.61839   1
   1  26   2 1.38267 2.08702   1
   2  26   2 0.62431 2.09322   1
   3  26   2 1.59381 2.07937   1
   4  26   2 6.94326 2.21511   1
   5  26   2 17.0911 3.17663   1
  -3  27   2 -0.1192 2.04309   1
  -2  27   2 115.320 4.80228   1
  -1  27   2 5.09867 2.37648   1
   0  27   2 61.6099 4.11893   1
   1  27   2 -0.6986 2.10231   1
   2  27   2 88.9358 4.76574   1
  15   0   3 -10.125 7.53503  -2
 -16   0   3 -10.125 7.53503   1
  14   0   3 9.38258 7.40153  -2
 -15   0   3 9.38258 7.40153   1
  13   0   3 -0.0157 6.74589  -2
 -14   0   3 -0.0157 6.74589   1
  12   0   3 -12.924 6.02847  -2
 -13   0   3 -12.924 6.02847   1
  11   0   3 -3.9903 5.85011  -2
 -12   0   3 -3.9903 5.85011   1
 -11   0   3 0.29939 1.72213   1
 -10   0   3 -0.7369 1.57683   1
  -9   0   3 -0.8270 1.26544   1
  -8   0   3 -0.0897 0.61005   1
  -7   0   3 -0.4283 0.38954   1
  -6   0   3 -0.4501 0.36741   1
  -5   0   3 0.69630 0.35079   1
  -4   0   3 -0.2173 0.28085   1
  -3   0   3 0.00070 0.24761   1
  -2   0   3 0.17541 0.23957   1
  -1   0   3 0.20641 0.42982   1
   0   0   3 1.74732 0.39914   1
   1   0   3 -0.1406 0.47911   1
   2   0   3 -0.0485 0.29560   1
   3   0   3 0.27722 0.25227   1
   4   0   3 0.49415 0.34458   1
   5   0   3 -0.2487 0.36008   1
   6   0   3 0.26782 0.43709   1
   7   0   3 -0.8177 0.51200   1
   8   0   3 0.73749 0.73733   1
   9   0   3 0.29195 1.12599   1
  10   0   3 1.97896 1.61893   1
 -12   0   3 -2.3924 6.93148  -2
  11   0   3 -2.3924 6.93148   1
 -13   0   3 -1.4364 7.81097  -2
  12   0   3 -1.4364 7.81097   1
 -14   0   3 20.9755 8.87491  -2
  13   0   3 20.9755 8.87491   1
 -15   0   3 -9.9239 9.43661  -2
  14   0   3 -9.9239 9.43661   1
 -16   0   3 2.99483 10.6814  -2
  15   0   3 2.99483 10.6814   1
  15   1   3 100.848 6.91447  -2
 -16   1   3 100.848 6.91447   1
  14   1   3 124.204 6.84203  -2
 -15   1   3 124.204 6.84203   1
  13   1   3 62.5697 5.56371  -2
 -14   1   3 62.5697 5.56371   1
  12   1   3 17.9295 4.61184  -2
 -13   1   3 17.9295 4.61184   1
  11   1   3 108.953 5.67697  -2
 -12   1   3 108.953 5.67697   1
 -11   1   3 128.000 3.59753   1
 -10   1   3 16.1809 1.47949   1
  -9   1   3 116.537 3.05450   1
  -8   1   3 0.93038 0.47142   1
  -7   1   3 15.6746 0.50523   1
  -6   1   3 203.155 1.79497   1
  -5   1   3 536.011 3.96794   1
  -4   1   3 9.65145 0.33384   1
  -3   1   3 41.9258 0.62952   1
  -2   1   3 266.050 2.36819   1
  -1   1   3 506.850 5.28846   1
   0   1   3 19.3037 0.54273   1
   1   1   3 483.131 6.30430   1
   2   1   3 76.0236 0.86835   1
   3   1   3 0.27386 0.18251   1
   4   1   3 1.57344 0.25836   1
   5   1   3 825.801 6.36924   1
   6   1   3 5.89235 0.38412   1
   7   1   3 216.175 2.44588   1
   8   1   3 14.6336 0.79708   1
   9   1   3 362.654 5.58759   1
  10   1   3 23.6893 1.71588   1
 -12   1   3 104.919 8.98790  -2
  11   1   3 104.919 8.98790   1
 -13   1   3 22.8693 5.77081  -2
  12   1   3 22.8693 5.77081   1
 -14   1   3 59.4769 6.89170  -2
  13   1   3 59.4769 6.89170   1
 -15   1   3 108.482 8.37263  -2
  14   1   3 108.482 8.37263   1
 -16   1   3 96.1884 8.83028  -2
  15   1   3 96.1884 8.83028   1
  15   2   3 192.256 8.35821  -2
 -16   2   3 192.256 8.35821   1
  14   2   3 5.80700 5.15056  -2
 -15   2   3 5.80700 5.15056   1
  13   2   3 13.2393 4.84521  -2
 -14   2   3 13.2393 4.84521   1
  12   2   3 17.6469 4.46101  -2
 -13   2   3 17.6469 4.46101   1
  11   2   3 26.7918 6.12047  -2
 -12   2   3 26.7918 6.12047   1
 -11   2   3 5.54066 1.35421   1
 -10   2   3 11.0719 1.37762   1
  -9   2   3 18.5119 1.24639   1
  -8   2   3 69.4203 1.32129   1
  -7   2   3 14.3950 0.51651   1
  -6   2   3 840.354 6.68064   1
  -5   2   3 93.7149 1.03227   1
  -4   2   3 48.2770 0.62947   1
  -3   2   3 -0.0523 0.19360   1
  -2   2   3 21.9728 0.39559   1
  -1   2   3 185.561 2.20108   1
   0   2   3 1479.08 16.0943   1
   1   2   3 400.918 4.51586   1
  -3   2   3 277.123 9.53370  -2
   2   2   3 277.123 9.53370   1
   3   2   3 33.7584 0.47608   1
   4   2   3 299.478 2.41358   1
   5   2   3 78.5620 0.90434   1
   6   2   3 380.585 3.39575   1
   7   2   3 2.86853 0.42223   1
   8   2   3 199.407 2.95969   1
   9   2   3 40.5996 1.59750   1
 -11   2   3 0.26820 6.44800  -2
  10   2   3 0.26820 6.44800   1
 -12   2   3 12.7853 7.07617  -2
  11   2   3 12.7853 7.07617   1
 -13   2   3 14.9501 5.64434  -2
  12   2   3 14.9501 5.64434   1
 -14   2   3 13.2205 6.35919  -2
  13   2   3 13.2205 6.35919   1
 -15   2   3 11.8743 6.78784  -2
  14   2   3 11.8743 6.78784   1
 -16   2   3 199.964 10.6630  -2
  15   2   3 199.964 10.6630   1
  15   3   3 181.096 8.35752  -2
 -16   3   3 181.096 8.35752   1
  14   3   3 286.147 9.80513  -2
 -15   3   3 286.147 9.80513   1
  13   3   3 13.2681 4.77805  -2
 -14   3   3 13.2681 4.77805   1
  12   3   3 77.5930 5.42898  -2
 -13   3   3 77.5930 5.42898   1
 -12   3   3 5.38404 1.48052   1
  10   3   3 372.972 14.4557  -2
 -11   3   3 372.972 14.4557   1
   9   3   3 401.871 14.8579  -2
 -10   3   3 401.871 14.8579   1
  -9   3   3 4.39864 0.96187   1
  -8   3   3 2.49425 0.49696   1
  -7   3   3 270.437 2.63456   1
  -6   3   3 35.4299 0.81021   1
  -5   3   3 686.187 5.16395   1
  -4   3   3 160.445 1.41642   1
  -3   3   3 47.6949 0.61356   1
  -2   3   3 492.588 4.13088   1
  -1   3   3 685.784 6.66646   1
   0   3   3 149.098 1.39956   1
   1   3   3 56.6351 0.69561   1
   2   3   3 115.112 1.15508   1
   3   3   3 1.18540 0.20774   1
   4   3   3 26.8489 0.53881   1
   5   3   3 1761.66 13.2757   1
   6   3   3 124.465 1.46022   1
   7   3   3 21.5747 0.72107   1
   8   3   3 1.52092 0.58080   1
   9   3   3 312.789 5.00289   1
  10   3   3 2.28255 1.41550   1
  11   3   3 204.717 5.75536   1
 -13   3   3 75.3004 9.32575  -2
  12   3   3 75.3004 9.32575   1
 -14   3   3 9.77913 6.03672  -2
  13   3   3 9.77913 6.03672   1
 -15   3   3 283.154 11.3837  -2
  14   3   3 283.154 11.3837   1
 -16   3   3 162.970 9.78047  -2
  15   3   3 162.970 9.78047   1
  15   4   3 258.708 9.75041  -2
 -16   4   3 258.708 9.75041   1
  14   4   3 31.8124 5.52423  -2
 -15   4   3 31.8124 5.52423   1
  13   4   3 1.34391 4.64395  -2
 -14   4   3 1.34391 4.64395   1
  12   4   3 1.55322 4.29823  -2
 -13   4   3 1.55322 4.29823   1
 -12   4   3 18.4507 1.80291   1
  10   4   3 126.432 8.04883  -2
 -11   4   3 126.432 8.04883   1
   9   4   3 164.745 8.41496  -2
 -10   4   3 164.745 8.41496   1
   8   4   3 12.0950 4.55848  -2
  -9   4   3 12.0950 4.55848   1
  -8   4   3 29.2918 0.96757   1
  -7   4   3 2.06577 0.42553   1
  -6   4   3 814.326 7.55358   1
  -5   4   3 112.001 1.27708   1
  -4   4   3 4.32754 0.30696   1
  -3   4   3 10.6930 0.31951   1
  -2   4   3 1334.55 10.5746   1
  -1   4   3 17.9097 0.38541   1
   0   4   3 11.2178 0.29233   1
   1   4   3 14.4797 0.37830   1
   2   4   3 0.73352 0.18976   1
   3   4   3 2.56591 0.25991   1
   4   4   3 938.612 6.97398   1
  -6   4   3 879.487 28.2411  -2
   5   4   3 879.487 28.2411   1
   6   4   3 1185.97 10.0649   1
   7   4   3 61.2778 1.11044   1
  -9   4   3 9.84120 5.24138  -2
   8   4   3 9.84120 5.24138   1
 -10   4   3 157.840 9.30711  -2
   9   4   3 157.840 9.30711   1
 -11   4   3 132.228 6.58055  -2
  10   4   3 132.228 6.58055   1
 -12   4   3 31.2799 5.35879  -2
  11   4   3 31.2799 5.35879   1
 -13   4   3 -0.0946 5.25372  -2
  12   4   3 -0.0946 5.25372   1
 -14   4   3 -16.074 7.87616  -2
  13   4   3 -16.074 7.87616   1
 -15   4   3 35.6024 7.08801  -2
  14   4   3 35.6024 7.08801   1
 -16   4   3 239.843 11.1816  -2
  15   4   3 239.843 11.1816   1
  15   5   3 15.5962 8.11096  -2
 -16   5   3 15.5962 8.11096   1
  14   5   3 27.2998 5.34923  -2
 -15   5   3 27.2998 5.34923   1
  13   5   3 53.7908 5.28045  -2
 -14   5   3 53.7908 5.28045   1
 -13   5   3 18.7853 2.21876   1
 -12   5   3 -1.1000 1.77401   1
 -11   5   3 37.3472 2.08520   1
   9   5   3 33.9354 5.21264  -2
 -10   5   3 33.9354 5.21264   1
  -9   5   3 4.67335 0.99482   1
  -8   5   3 27.3581 1.03122   1
  -7   5   3 77.7396 1.28537   1
   5   5   3 4.58358 4.01452  -2
  -6   5   3 4.58358 4.01452   1
  -5   5   3 167.043 1.74668   1
  -4   5   3 40.1124 0.66162   1
  -3   5   3 40.1562 0.59525   1
  -2   5   3 165.033 1.40582   1
  -1   5   3 1743.98 12.5557   1
   0   5   3 180.446 1.71890   1
   1   5   3 35.6282 0.54713   1
   2   5   3 15.5659 0.39810   1
   3   5   3 301.321 2.47823   1
   4   5   3 48.3366 0.71694   1
   5   5   3 9.06344 0.40059   1
   6   5   3 12.8122 0.53754   1
   7   5   3 65.5690 1.27515   1
   8   5   3 1.57790 0.73235   1
 -10   5   3 32.6471 6.18136  -2
   9   5   3 32.6471 6.18136   1
 -11   5   3 45.4546 7.41750  -2
  10   5   3 45.4546 7.41750   1
 -12   5   3 43.6666 5.55500  -2
  11   5   3 43.6666 5.55500   1
 -13   5   3 19.1041 5.67225  -2
  12   5   3 19.1041 5.67225   1
 -14   5   3 51.0889 6.52925  -2
  13   5   3 51.0889 6.52925   1
 -15   5   3 28.8062 6.88227  -2
  14   5   3 28.8062 6.88227   1
 -16   5   3 16.1067 7.24822  -2
  15   5   3 16.1067 7.24822   1
  15   6   3 31.3376 8.46861  -2
 -16   6   3 31.3376 8.46861   1
  14   6   3 45.7514 8.08018  -2
 -15   6   3 45.7514 8.08018   1
  13   6   3 -2.5861 4.52870  -2
 -14   6   3 -2.5861 4.52870   1
  12   6   3 -0.4266 5.80664  -2
 -13   6   3 -0.4266 5.80664   1
  11   6   3 20.0826 5.65264  -2
 -12   6   3 20.0826 5.65264   1
  10   6   3 97.3917 6.96872  -2
 -11   6   3 97.3917 6.96872   1
   9   6   3 35.2136 5.48063  -2
 -10   6   3 35.2136 5.48063   1
  -9   6   3 4.47404 1.13230   1
   7   6   3 12.8859 4.32851  -2
  -8   6   3 12.8859 4.32851   1
   6   6   3 155.028 7.69909  -2
  -7   6   3 155.028 7.69909   1
  -6   6   3 50.8618 0.90792   1
  -5   6   3 13.8842 0.51635   1
  -4   6   3 59.3347 0.85916   1
  -3   6   3 82.3332 0.92781   1
  -2   6   3 12.6872 0.35245   1
  -1   6   3 352.959 2.72002   1
   0   6   3 27.0626 0.48952   1
   1   6   3 84.9805 0.95208   1
   2   6   3 25.5065 0.56739   1
   3   6   3 172.135 1.73506   1
  -5   6   3 54.7307 4.72056  -2
   4   6   3 54.7307 4.72056   1
  -6   6   3 69.3492 5.05177  -2
   5   6   3 69.3492 5.05177   1
  -7   6   3 162.178 7.28587  -2
   6   6   3 162.178 7.28587   1
   7   6   3 9.48288 0.68546   1
   8   6   3 1.01233 0.84463   1
   9   6   3 2.61681 0.95398   1
  10   6   3 96.3168 3.76761   1
 -12   6   3 17.4230 5.32745  -2
  11   6   3 17.4230 5.32745   1
 -13   6   3 -5.5786 5.31845  -2
  12   6   3 -5.5786 5.31845   1
 -14   6   3 -6.4745 7.98949  -2
  13   6   3 -6.4745 7.98949   1
 -15   6   3 16.2605 6.77630  -2
  14   6   3 16.2605 6.77630   1
  15   6   3 -0.9809 2.27528   1
  14   7   3 64.8945 8.93427  -2
 -15   7   3 64.8945 8.93427   1
  13   7   3 66.2618 8.03410  -2
 -14   7   3 66.2618 8.03410   1
  12   7   3 73.7000 7.04042  -2
 -13   7   3 73.7000 7.04042   1
  11   7   3 78.3230 7.05057  -2
 -12   7   3 78.3230 7.05057   1
  10   7   3 131.379 7.79914  -2
 -11   7   3 131.379 7.79914   1
   9   7   3 312.556 12.3972  -2
 -10   7   3 312.556 12.3972   1
  -9   7   3 170.955 4.59506   1
   7   7   3 182.334 6.35813  -2
  -8   7   3 182.334 6.35813   1
  -7   7   3 96.2127 1.57336   1
  -6   7   3 133.281 1.73736   1
  -5   7   3 242.925 2.58709   1
  -4   7   3 1.62782 0.32319   1
  -3   7   3 653.811 5.06170   1
  -2   7   3 7.26388 0.33231   1
  -1   7   3 1461.25 11.6211   1
   0   7   3 158.999 1.49880   1
   1   7   3 837.728 6.58189   1
   2   7   3 59.7806 0.84734   1
   3   7   3 1.37863 0.29119   1
   4   7   3 7.19465 0.35758   1
  -6   7   3 249.211 9.06994  -2
   5   7   3 249.211 9.06994   1
  -7   7   3 103.601 5.69567  -2
   6   7   3 103.601 5.69567   1
   7   7   3 39.5042 1.35589   1
   8   7   3 -1.6721 0.81168   1
   9   7   3 223.493 4.42758   1
 -11   7   3 135.833 9.15831  -2
  10   7   3 135.833 9.15831   1
 -12   7   3 83.4743 8.49556  -2
  11   7   3 83.4743 8.49556   1
 -13   7   3 65.8313 6.44125  -2
  12   7   3 65.8313 6.44125   1
 -14   7   3 59.6655 6.70300  -2
  13   7   3 59.6655 6.70300   1
 -15   7   3 40.9507 7.08235  -2
  14   7   3 40.9507 7.08235   1
  15   7   3 79.4361 4.64658   1
  14   8   3 27.5096 8.04441  -2
 -15   8   3 27.5096 8.04441   1
  13   8   3 106.962 9.37308  -2
 -14   8   3 106.962 9.37308   1
  12   8   3 118.506 6.06272  -2
 -13   8   3 118.506 6.06272   1
  11   8   3 38.6902 6.13971  -2
 -12   8   3 38.6902 6.13971   1
  10   8   3 160.718 8.58645  -2
 -11   8   3 160.718 8.58645   1
   9   8   3 457.116 16.5770  -2
 -10   8   3 457.116 16.5770   1
  -9   8   3 9.51361 1.47940   1
  -8   8   3 32.4449 1.70332   1
  -7   8   3 3.74016 0.62392   1
  -6   8   3 510.378 5.77553   1
  -5   8   3 7.46487 0.49279   1
  -4   8   3 150.782 1.76636   1
  -3   8   3 61.2221 0.88146   1
  -2   8   3 153.848 1.39676   1
  -1   8   3 25.5421 0.59772   1
   0   8   3 451.239 3.81825   1
   1   8   3 30.6402 0.64014   1
   2   8   3 208.803 1.99246   1
   3   8   3 5.83079 0.37654   1
   4   8   3 1137.32 9.99770   1
  -6   8   3 550.372 18.0284  -2
   5   8   3 550.372 18.0284   1
  -7   8   3 593.227 20.1032  -2
   6   8   3 593.227 20.1032   1
   7   8   3 2.51533 0.70811   1
   8   8   3 43.2174 1.87574   1
 -10   8   3 427.479 17.2149  -2
   9   8   3 427.479 17.2149   1
 -11   8   3 169.879 10.0318  -2
  10   8   3 169.879 10.0318   1
 -12   8   3 33.0968 7.34294  -2
  11   8   3 33.0968 7.34294   1
 -13   8   3 106.510 6.91963  -2
  12   8   3 106.510 6.91963   1
 -14   8   3 87.2782 7.12345  -2
  13   8   3 87.2782 7.12345   1
 -15   8   3 23.4070 6.97930  -2
  14   8   3 23.4070 6.97930   1
  15   8   3 13.7385 4.13904   1
  14   9   3 186.239 11.7814  -2
 -15   9   3 186.239 11.7814   1
  13   9   3 26.1212 7.46615  -2
 -14   9   3 26.1212 7.46615   1
 -13   9   3 2.82168 2.41730   1
  11   9   3 184.541 10.3989  -2
 -12   9   3 184.541 10.3989   1
  10   9   3 302.513 12.4919  -2
 -11   9   3 302.513 12.4919   1
   9   9   3 186.846 8.89855  -2
 -10   9   3 186.846 8.89855   1
  -9   9   3 34.7542 2.23147   1
  -8   9   3 21.9897 1.45811   1
  -7   9   3 132.589 2.58051   1
  -6   9   3 2.28132 0.50785   1
   4   9   3 398.276 14.1843  -2
  -5   9   3 398.276 14.1843   1
  -4   9   3 2.61711 0.38587   1
  -3   9   3 135.299 1.54572   1
  -2   9   3 11.4284 0.40544   1
  -1   9   3 606.904 5.25182   1
   0   9   3 0.09387 0.30415   1
   1   9   3 426.317 4.09770   1
   2   9   3 29.6998 0.74393   1
   3   9   3 47.3807 0.87093   1
   4   9   3 80.4407 1.21754   1
   5   9   3 643.096 6.84309   1
   6   9   3 10.4198 0.80168   1
   7   9   3 3.29451 0.93586   1
   8   9   3 2.28974 0.96696   1
 -10   9   3 185.838 9.95703  -2
   9   9   3 185.838 9.95703   1
 -11   9   3 322.388 14.4989  -2
  10   9   3 322.388 14.4989   1
 -12   9   3 174.702 7.68304  -2
  11   9   3 174.702 7.68304   1
 -13   9   3 -5.3097 5.55529  -2
  12   9   3 -5.3097 5.55529   1
 -14   9   3 19.9140 6.14127  -2
  13   9   3 19.9140 6.14127   1
 -15   9   3 167.446 13.9045  -2
  14   9   3 167.446 13.9045   1
  14  10   3 67.8568 9.00251  -2
 -15  10   3 67.8568 9.00251   1
  13  10   3 23.0906 7.35237  -2
 -14  10   3 23.0906 7.35237   1
  12  10   3 38.2583 7.22883  -2
 -13  10   3 38.2583 7.22883   1
 -12  10   3 10.5727 2.61543   1
 -11  10   3 79.5488 4.56556   1
   9  10   3 422.700 15.6394  -2
 -10  10   3 422.700 15.6394   1
  -9  10   3 36.2631 2.32772   1
  -8  10   3 11.7560 1.20406   1
   6  10   3 633.639 22.0030  -2
  -7  10   3 633.639 22.0030   1
  -6  10   3 652.785 7.74548   1
  -5  10   3 24.2801 0.85982   1
  -4  10   3 109.214 1.52627   1
  -3  10   3 5.72706 0.39937   1
  -2  10   3 86.7368 1.07710   1
  -1  10   3 4.29162 0.38470   1
   0  10   3 1282.13 12.1048   1
   1  10   3 68.1216 1.17466   1
   2  10   3 86.3019 1.35016   1
   3  10   3 142.677 1.76299   1
   4  10   3 192.337 2.45914   1
   5  10   3 10.1168 0.68166   1
   6  10   3 514.826 6.84791   1
   7  10   3 3.72334 0.97609   1
  -9  10   3 29.3249 5.87079  -2
   8  10   3 29.3249 5.87079   1
 -10  10   3 411.832 16.6917  -2
   9  10   3 411.832 16.6917   1
 -11  10   3 532.026 20.6967  -2
  10  10   3 532.026 20.6967   1
 -12  10   3 -2.3846 6.62419  -2
  11  10   3 -2.3846 6.62419   1
 -13  10   3 15.7731 7.66937  -2
  12  10   3 15.7731 7.66937   1
 -14  10   3 16.3699 9.68617  -2
  13  10   3 16.3699 9.68617   1
 -15  10   3 66.7143 11.4369  -2
  14  10   3 66.7143 11.4369   1
  14  11   3 115.156 10.2612  -2
 -15  11   3 115.156 10.2612   1
 -14  11   3 17.1011 3.33769   1
 -13  11   3 67.6021 4.76455   1
  11  11   3 170.171 10.4246  -2
 -12  11   3 170.171 10.4246   1
 -11  11   3 156.441 6.18439   1
 -10  11   3 3.29287 2.00649   1
  -9  11   3 3.19601 1.39146   1
   7  11   3 121.686 6.56306  -2
  -8  11   3 121.686 6.56306   1
   6  11   3 100.719 4.29340  -2
  -7  11   3 100.719 4.29340   1
  -6  11   3 2.06752 0.63665   1
  -5  11   3 327.751 3.98647   1
  -4  11   3 18.6170 0.74945   1
  -3  11   3 294.281 3.08532   1
  -2  11   3 4.19486 0.39774   1
  -1  11   3 189.649 2.25071   1
   0  11   3 25.9844 0.79596   1
   1  11   3 42.8797 1.02235   1
   2  11   3 3.64060 0.44803   1
   3  11   3 324.871 4.16416   1
   4  11   3 4.58984 0.55973   1
   5  11   3 126.063 2.33004   1
   6  11   3 3.25614 0.90649   1
   7  11   3 63.4707 2.18374   1
  -9  11   3 6.34649 5.14056  -2
   8  11   3 6.34649 5.14056   1
 -10  11   3 36.3699 6.18326  -2
   9  11   3 36.3699 6.18326   1
 -11  11   3 156.039 9.85608  -2
  10  11   3 156.039 9.85608   1
  11  11   3 125.267 5.68631   1
  12  11   3 8.21721 2.68483   1
 -14  11   3 67.5528 10.8552  -2
  13  11   3 67.5528 10.8552   1
  14  11   3 18.6625 3.50638   1
 -14  12   3 18.5084 3.46130   1
 -13  12   3 36.8811 3.78694   1
  11  12   3 67.8026 7.73801  -2
 -12  12   3 67.8026 7.73801   1
 -11  12   3 1.91951 2.18192   1
 -10  12   3 51.1995 3.69775   1
  -9  12   3 13.8930 2.28203   1
   7  12   3 222.877 9.48841  -2
  -8  12   3 222.877 9.48841   1
   6  12   3 226.205 9.27078  -2
  -7  12   3 226.205 9.27078   1
  -6  12   3 90.8092 1.99051   1
  -5  12   3 7.88419 0.74040   1
  -4  12   3 94.8454 1.77875   1
  -3  12   3 21.9019 0.86480   1
  -2  12   3 338.509 4.59398   1
  -1  12   3 3.26491 0.50472   1
   0  12   3 150.018 2.14965   1
   1  12   3 2.36490 0.54357   1
   2  12   3 240.675 3.28309   1
   3  12   3 53.4020 1.32966   1
   4  12   3 113.935 2.07282   1
   5  12   3 23.3779 1.50181   1
   6  12   3 201.820 4.47762   1
   7  12   3 -0.1582 1.01898   1
  -9  12   3 221.573 10.7065  -2
   8  12   3 221.573 10.7065   1
   9  12   3 0.01116 1.34902   1
  10  12   3 69.9914 4.33154   1
  11  12   3 -0.5699 2.19657   1
  12  12   3 98.4794 5.53276   1
 -14  12   3 41.8114 10.2164  -2
  13  12   3 41.8114 10.2164   1
  14  12   3 7.32129 4.06881   1
 -14  13   3 1.17797 2.61243   1
 -13  13   3 37.4626 3.80541   1
  11  13   3 23.2669 7.17643  -2
 -12  13   3 23.2669 7.17643   1
 -11  13   3 9.76693 2.41384   1
 -10  13   3 0.23027 1.84957   1
  -9  13   3 101.614 4.71989   1
   7  13   3 55.4094 6.71176  -2
  -8  13   3 55.4094 6.71176   1
   6  13   3 54.1234 4.85742  -2
  -7  13   3 54.1234 4.85742   1
   5  13   3 156.778 7.23556  -2
  -6  13   3 156.778 7.23556   1
  -5  13   3 119.200 3.00427   1
  -4  13   3 20.1778 1.02410   1
  -3  13   3 112.834 2.23495   1
  -2  13   3 44.2208 1.37987   1
  -1  13   3 2.90046 0.56539   1
   0  13   3 68.9169 1.45040   1
   1  13   3 12.3568 0.78641   1
   2  13   3 93.9610 1.77344   1
  -4  13   3 23.4230 4.15009  -2
   3  13   3 23.4230 4.15009   1
  -5  13   3 229.947 9.59655  -2
   4  13   3 229.947 9.59655   1
   5  13   3 157.409 4.37681   1
   6  13   3 6.85950 1.40474   1
   7  13   3 41.4412 2.49822   1
  -9  13   3 96.9884 7.41945  -2
   8  13   3 96.9884 7.41945   1
   9  13   3 34.4345 3.09580   1
  10  13   3 2.88064 2.03208   1
 -12  13   3 34.9435 8.57567  -2
  11  13   3 34.9435 8.57567   1
  12  13   3 6.02299 2.57431   1
 -14  13   3 -15.850 9.83039  -2
  13  13   3 -15.850 9.83039   1
 -14  14   3 27.0852 3.70917   1
 -13  14   3 40.1153 3.92292   1
 -12  14   3 145.867 6.37033   1
 -11  14   3 92.3618 4.99552   1
 -10  14   3 101.052 4.95534   1
  -9  14   3 33.7826 3.00373   1
   7  14   3 213.643 7.61080  -2
  -8  14   3 213.643 7.61080   1
   6  14   3 109.134 7.16888  -2
  -7  14   3 109.134 7.16888   1
  -6  14   3 101.146 2.61003   1
  -5  14   3 14.3672 1.26749   1
  -4  14   3 8.72073 1.24142   1
  -3  14   3 41.4712 1.56543   1
  -2  14   3 539.065 9.30859   1
  -1  14   3 1.77168 0.64671   1
  -1  14   3 53.3314 4.12417  -2
   0  14   3 53.3314 4.12417   1
  -2  14   3 570.122 19.9907  -2
   1  14   3 570.122 19.9907   1
  -3  14   3 1062.56 34.8378  -2
   2  14   3 1062.56 34.8378   1
  -4  14   3 20.4411 4.48001  -2
   3  14   3 20.4411 4.48001   1
  -5  14   3 192.043 8.69236  -2
   4  14   3 192.043 8.69236   1
   5  14   3 4.65324 1.33319   1
   6  14   3 72.6744 3.20010   1
  -8  14   3 215.394 11.0385  -2
   7  14   3 215.394 11.0385   1
  -9  14   3 238.985 11.6030  -2
   8  14   3 238.985 11.6030   1
   9  14   3 -2.7949 1.39229   1
  10  14   3 49.5579 3.78583   1
 -12  14   3 120.344 10.9015  -2
  11  14   3 120.344 10.9015   1
 -13  14   3 248.048 14.7349  -2
  12  14   3 248.048 14.7349   1
  13  14   3 -0.1919 2.73130   1
 -13  15   3 19.3955 3.23735   1
 -12  15   3 11.2024 2.66527   1
 -11  15   3 74.8356 4.74265   1
 -10  15   3 0.02073 1.90741   1
   8  15   3 26.2598 6.84648  -2
  -9  15   3 26.2598 6.84648   1
   7  15   3 22.6149 4.16071  -2
  -8  15   3 22.6149 4.16071   1
   6  15   3 14.3510 5.20457  -2
  -7  15   3 14.3510 5.20457   1
   5  15   3 1.41153 3.73847  -2
  -6  15   3 1.41153 3.73847   1
   4  15   3 38.4408 4.45600  -2
  -5  15   3 38.4408 4.45600   1
   3  15   3 82.4097 5.22078  -2
  -4  15   3 82.4097 5.22078   1
  -3  15   3 0.98403 0.96434   1
  -2  15   3 6.62356 1.13781   1
  -1  15   3 92.3857 2.37131   1
  -1  15   3 96.1586 6.49576  -2
   0  15   3 96.1586 6.49576   1
  -2  15   3 27.5717 4.77380  -2
   1  15   3 27.5717 4.77380   1
  -3  15   3 20.0315 3.27553  -2
   2  15   3 20.0315 3.27553   1
  -4  15   3 80.8961 6.06073  -2
   3  15   3 80.8961 6.06073   1
  -5  15   3 34.2470 4.94341  -2
   4  15   3 34.2470 4.94341   1
   5  15   3 8.50321 1.89727   1
  -7  15   3 17.3793 5.64968  -2
   6  15   3 17.3793 5.64968   1
  -8  15   3 10.4786 5.74048  -2
   7  15   3 10.4786 5.74048   1
  -9  15   3 8.78740 5.64902  -2
   8  15   3 8.78740 5.64902   1
   9  15   3 51.9919 5.42539   1
  10  15   3 12.6635 3.58315   1
  11  15   3 18.7584 3.01458   1
  12  15   3 1.94434 2.42532   1
  13  15   3 -2.3448 3.25898   1
  12  16   3 13.5407 7.80268  -2
 -13  16   3 13.5407 7.80268   1
 -12  16   3 5.00375 2.39426   1
 -11  16   3 9.23657 2.49441   1
   9  16   3 80.7780 8.74793  -2
 -10  16   3 80.7780 8.74793   1
   8  16   3 15.6159 6.56030  -2
  -9  16   3 15.6159 6.56030   1
   7  16   3 4.41477 3.95637  -2
  -8  16   3 4.41477 3.95637   1
   6  16   3 6.41564 5.22612  -2
  -7  16   3 6.41564 5.22612   1
   5  16   3 63.9842 3.98882  -2
  -6  16   3 63.9842 3.98882   1
   4  16   3 14.5129 3.61776  -2
  -5  16   3 14.5129 3.61776   1
   3  16   3 31.7661 4.12159  -2
  -4  16   3 31.7661 4.12159   1
   2  16   3 49.3886 4.45696  -2
  -3  16   3 49.3886 4.45696   1
   1  16   3 95.9346 8.25515  -2
  -2  16   3 95.9346 8.25515   1
  -1  16   3 21.0744 1.77265   1
  -1  16   3 121.501 7.41376  -2
   0  16   3 121.501 7.41376   1
  -2  16   3 85.3203 6.44424  -2
   1  16   3 85.3203 6.44424   1
  -3  16   3 48.4687 3.81564  -2
   2  16   3 48.4687 3.81564   1
  -4  16   3 21.2812 4.94833  -2
   3  16   3 21.2812 4.94833   1
  -5  16   3 9.10265 3.39579  -2
   4  16   3 9.10265 3.39579   1
  -7  16   3 13.3448 4.15263  -2
   6  16   3 13.3448 4.15263   1
  -8  16   3 0.27720 3.97408  -2
   7  16   3 0.27720 3.97408   1
  -9  16   3 3.01651 5.75076  -2
   8  16   3 3.01651 5.75076   1
   9  16   3 4.43718 2.83966   1
  10  16   3 38.2110 5.00958   1
  11  16   3 6.76401 3.42406   1
  12  16   3 -2.5723 3.43635   1
 -12  17   3 10.2533 2.78096   1
 -11  17   3 84.4037 4.98645   1
   9  17   3 8.27116 7.10742  -2
 -10  17   3 8.27116 7.10742   1
   8  17   3 10.9887 6.73841  -2
  -9  17   3 10.9887 6.73841   1
   7  17   3 13.7966 5.62418  -2
  -8  17   3 13.7966 5.62418   1
   6  17   3 -0.2864 5.33008  -2
  -7  17   3 -0.2864 5.33008   1
   5  17   3 85.4848 7.41886  -2
  -6  17   3 85.4848 7.41886   1
   4  17   3 200.807 7.14872  -2
  -5  17   3 200.807 7.14872   1
   3  17   3 2.73188 4.48225  -2
  -4  17   3 2.73188 4.48225   1
   2  17   3 19.7173 4.13249  -2
  -3  17   3 19.7173 4.13249   1
   1  17   3 75.1569 8.07786  -2
  -2  17   3 75.1569 8.07786   1
   0  17   3 184.562 9.36714  -2
  -1  17   3 184.562 9.36714   1
  -1  17   3 196.309 9.79783  -2
   0  17   3 196.309 9.79783   1
  -2  17   3 73.3263 6.35596  -2
   1  17   3 73.3263 6.35596   1
  -3  17   3 16.5901 3.46291  -2
   2  17   3 16.5901 3.46291   1
  -4  17   3 4.89864 4.78868  -2
   3  17   3 4.89864 4.78868   1
  -5  17   3 198.657 6.97746  -2
   4  17   3 198.657 6.97746   1
   5  17   3 73.4176 3.36741   1
  -7  17   3 10.5841 4.21703  -2
   6  17   3 10.5841 4.21703   1
  -8  17   3 10.3060 4.24206  -2
   7  17   3 10.3060 4.24206   1
  -9  17   3 2.11673 6.14025  -2
   8  17   3 2.11673 6.14025   1
   9  17   3 1.50066 2.93914   1
  10  17   3 2.01652 3.08076   1
  11  17   3 130.791 8.43410   1
  12  17   3 26.5319 4.94994   1
 -12  18   3 6.04213 2.55270   1
  10  18   3 48.8574 8.59346  -2
 -11  18   3 48.8574 8.59346   1
   9  18   3 26.7881 7.73475  -2
 -10  18   3 26.7881 7.73475   1
   8  18   3 162.640 10.7210  -2
  -9  18   3 162.640 10.7210   1
   7  18   3 124.053 6.42185  -2
  -8  18   3 124.053 6.42185   1
   6  18   3 114.297 5.93274  -2
  -7  18   3 114.297 5.93274   1
   5  18   3 4.67292 3.36992  -2
  -6  18   3 4.67292 3.36992   1
   4  18   3 60.5938 4.49604  -2
  -5  18   3 60.5938 4.49604   1
  -4  18   3 1.73013 2.23439   1
  -3  18   3 10.3068 2.78017   1
   1  18   3 196.497 11.6679  -2
  -2  18   3 196.497 11.6679   1
   0  18   3 15.1048 5.22652  -2
  -1  18   3 15.1048 5.22652   1
  -1  18   3 4.23106 5.27840  -2
   0  18   3 4.23106 5.27840   1
  -2  18   3 183.808 9.57017  -2
   1  18   3 183.808 9.57017   1
  -3  18   3 240.875 11.1539  -2
   2  18   3 240.875 11.1539   1
  -4  18   3 -2.7635 3.41881  -2
   3  18   3 -2.7635 3.41881   1
  -5  18   3 50.0265 4.36016  -2
   4  18   3 50.0265 4.36016   1
  -6  18   3 -3.8496 6.40617  -2
   5  18   3 -3.8496 6.40617   1
  -7  18   3 110.834 6.02019  -2
   6  18   3 110.834 6.02019   1
  -8  18   3 135.081 6.52715  -2
   7  18   3 135.081 6.52715   1
  -9  18   3 136.027 9.69444  -2
   8  18   3 136.027 9.69444   1
   9  18   3 0.56402 2.85348   1
  10  18   3 0.37457 3.03373   1
  11  18   3 19.1803 4.34766   1
  10  19   3 24.9904 8.27584  -2
 -11  19   3 24.9904 8.27584   1
   9  19   3 67.3310 8.91924  -2
 -10  19   3 67.3310 8.91924   1
   8  19   3 63.7697 8.58216  -2
  -9  19   3 63.7697 8.58216   1
   7  19   3 46.0035 5.09540  -2
  -8  19   3 46.0035 5.09540   1
   6  19   3 9.77341 4.16480  -2
  -7  19   3 9.77341 4.16480   1
   5  19   3 2.42526 4.42964  -2
  -6  19   3 2.42526 4.42964   1
   4  19   3 15.8215 6.05933  -2
  -5  19   3 15.8215 6.05933   1
  -4  19   3 8.10656 2.79580   1
  -3  19   3 75.7565 5.82028   1
   1  19   3 16.6805 4.42726  -2
  -2  19   3 16.6805 4.42726   1
   0  19   3 34.2380 4.65571  -2
  -1  19   3 34.2380 4.65571   1
  -1  19   3 35.1734 6.02647  -2
   0  19   3 35.1734 6.02647   1
  -2  19   3 21.8038 5.62642  -2
   1  19   3 21.8038 5.62642   1
  -3  19   3 85.0336 4.93267  -2
   2  19   3 85.0336 4.93267   1
  -4  19   3 53.9457 4.35254  -2
   3  19   3 53.9457 4.35254   1
  -5  19   3 21.4705 4.08209  -2
   4  19   3 21.4705 4.08209   1
  -6  19   3 -1.1489 4.29240  -2
   5  19   3 -1.1489 4.29240   1
  -7  19   3 17.5806 6.48188  -2
   6  19   3 17.5806 6.48188   1
  -8  19   3 46.3615 4.97867  -2
   7  19   3 46.3615 4.97867   1
  -9  19   3 77.8955 8.44646  -2
   8  19   3 77.8955 8.44646   1
   9  19   3 54.2922 5.86995   1
  10  19   3 10.6206 3.66842   1
  11  19   3 7.83802 3.60714   1
  10  20   3 38.9788 9.11382  -2
 -11  20   3 38.9788 9.11382   1
   9  20   3 64.2814 9.26178  -2
 -10  20   3 64.2814 9.26178   1
   8  20   3 95.6850 6.40862  -2
  -9  20   3 95.6850 6.40862   1
   7  20   3 137.481 9.63956  -2
  -8  20   3 137.481 9.63956   1
   6  20   3 58.9746 7.44490  -2
  -7  20   3 58.9746 7.44490   1
   5  20   3 39.4567 5.13561  -2
  -6  20   3 39.4567 5.13561   1
   4  20   3 115.914 8.69840  -2
  -5  20   3 115.914 8.69840   1
   3  20   3 139.094 9.22549  -2
  -4  20   3 139.094 9.22549   1
   2  20   3 261.605 9.30108  -2
  -3  20   3 261.605 9.30108   1
   1  20   3 123.190 6.53551  -2
  -2  20   3 123.190 6.53551   1
   0  20   3 45.5298 5.13716  -2
  -1  20   3 45.5298 5.13716   1
  -1  20   3 37.1262 6.33626  -2
   0  20   3 37.1262 6.33626   1
  -2  20   3 137.516 8.92392  -2
   1  20   3 137.516 8.92392   1
  -3  20   3 265.637 12.4600  -2
   2  20   3 265.637 12.4600   1
  -4  20   3 89.7294 5.18538  -2
   3  20   3 89.7294 5.18538   1
  -5  20   3 110.192 4.86079  -2
   4  20   3 110.192 4.86079   1
  -6  20   3 26.8344 4.73240  -2
   5  20   3 26.8344 4.73240   1
  -7  20   3 61.1286 5.27992  -2
   6  20   3 61.1286 5.27992   1
  -8  20   3 161.726 7.32063  -2
   7  20   3 161.726 7.32063   1
  -9  20   3 99.7487 6.29636  -2
   8  20   3 99.7487 6.29636   1
   9  20   3 14.7776 4.16038   1
  10  20   3 31.5064 5.04130   1
   7  21   3 153.057 10.4219  -2
  -8  21   3 153.057 10.4219   1
   6  21   3 123.080 9.26924  -2
  -7  21   3 123.080 9.26924   1
   5  21   3 152.854 10.0044  -2
  -6  21   3 152.854 10.0044   1
   4  21   3 312.488 10.7286  -2
  -5  21   3 312.488 10.7286   1
   3  21   3 176.141 10.3991  -2
  -4  21   3 176.141 10.3991   1
   2  21   3 115.819 6.64563  -2
  -3  21   3 115.819 6.64563   1
   1  21   3 113.179 6.55311  -2
  -2  21   3 113.179 6.55311   1
   0  21   3 243.537 9.01509  -2
  -1  21   3 243.537 9.01509   1
  -1  21   3 249.310 9.07523  -2
   0  21   3 249.310 9.07523   1
  -2  21   3 116.649 8.57652  -2
   1  21   3 116.649 8.57652   1
  -3  21   3 115.771 6.38501  -2
   2  21   3 115.771 6.38501   1
  -4  21   3 181.049 7.00943  -2
   3  21   3 181.049 7.00943   1
  -5  21   3 310.820 10.0945  -2
   4  21   3 310.820 10.0945   1
  -6  21   3 146.930 9.36810  -2
   5  21   3 146.930 9.36810   1
  -7  21   3 133.753 6.84423  -2
   6  21   3 133.753 6.84423   1
  -8  21   3 156.816 7.30365  -2
   7  21   3 156.816 7.30365   1
  -9  21   3 187.630 8.17931  -2
   8  21   3 187.630 8.17931   1
   9  21   3 87.0990 7.24052   1
   7  22   3 1.84343 6.93777  -2
  -8  22   3 1.84343 6.93777   1
   6  22   3 12.9957 6.67608  -2
  -7  22   3 12.9957 6.67608   1
   5  22   3 12.3109 6.64664  -2
  -6  22   3 12.3109 6.64664   1
   4  22   3 12.7608 6.48123  -2
  -5  22   3 12.7608 6.48123   1
   3  22   3 -0.9705 5.14261  -2
  -4  22   3 -0.9705 5.14261   1
   2  22   3 21.4330 5.32793  -2
  -3  22   3 21.4330 5.32793   1
   1  22   3 -3.7421 4.75128  -2
  -2  22   3 -3.7421 4.75128   1
   0  22   3 59.1059 5.71239  -2
  -1  22   3 59.1059 5.71239   1
  -1  22   3 58.6003 5.58525  -2
   0  22   3 58.6003 5.58525   1
  -2  22   3 9.31499 4.89124  -2
   1  22   3 9.31499 4.89124   1
  -3  22   3 18.7610 4.79855  -2
   2  22   3 18.7610 4.79855   1
  -4  22   3 4.04386 4.88594  -2
   3  22   3 4.04386 4.88594   1
  -5  22   3 16.1953 4.77511  -2
   4  22   3 16.1953 4.77511   1
  -6  22   3 9.03662 4.63091  -2
   5  22   3 9.03662 4.63091   1
  -7  22   3 16.4136 4.77027  -2
   6  22   3 16.4136 4.77027   1
  -8  22   3 21.8981 5.10888  -2
   7  22   3 21.8981 5.10888   1
  -9  22   3 10.1582 5.22441  -2
   8  22   3 10.1582 5.22441   1
   9  22   3 3.77142 2.56868   1
   7  23   3 9.83550 7.24293  -2
  -8  23   3 9.83550 7.24293   1
   6  23   3 14.3297 6.86501  -2
  -7  23   3 14.3297 6.86501   1
   5  23   3 24.1820 7.10222  -2
  -6  23   3 24.1820 7.10222   1
   4  23   3 41.0404 5.14198  -2
  -5  23   3 41.0404 5.14198   1
   3  23   3 19.3401 6.62893  -2
  -4  23   3 19.3401 6.62893   1
   2  23   3 17.9162 5.32234  -2
  -3  23   3 17.9162 5.32234   1
   1  23   3 12.3202 5.26423  -2
  -2  23   3 12.3202 5.26423   1
   0  23   3 24.0971 5.33858  -2
  -1  23   3 24.0971 5.33858   1
  -1  23   3 33.4121 5.45067  -2
   0  23   3 33.4121 5.45067   1
  -2  23   3 12.3587 5.18645  -2
   1  23   3 12.3587 5.18645   1
  -3  23   3 22.4800 5.17661  -2
   2  23   3 22.4800 5.17661   1
  -4  23   3 2.33670 4.13296  -2
   3  23   3 2.33670 4.13296   1
  -5  23   3 63.5676 8.76295  -2
   4  23   3 63.5676 8.76295   1
  -6  23   3 31.5856 5.08387  -2
   5  23   3 31.5856 5.08387   1
  -7  23   3 2.69678 4.87574  -2
   6  23   3 2.69678 4.87574   1
  -8  23   3 29.7703 5.30985  -2
   7  23   3 29.7703 5.30985   1
  -9  23   3 6.04715 7.38248  -2
   8  23   3 6.04715 7.38248   1
   6  24   3 16.3093 7.23777  -2
  -7  24   3 16.3093 7.23777   1
   5  24   3 14.2446 7.23851  -2
  -6  24   3 14.2446 7.23851   1
   4  24   3 -8.5140 5.34322  -2
  -5  24   3 -8.5140 5.34322   1
   3  24   3 7.64437 5.49043  -2
  -4  24   3 7.64437 5.49043   1
   2  24   3 119.009 7.26672  -2
  -3  24   3 119.009 7.26672   1
   1  24   3 110.121 7.10218  -2
  -2  24   3 110.121 7.10218   1
   0  24   3 90.3559 6.58500  -2
  -1  24   3 90.3559 6.58500   1
  -1  24   3 95.4814 6.68690  -2
   0  24   3 95.4814 6.68690   1
  -2  24   3 107.387 6.97138  -2
   1  24   3 107.387 6.97138   1
  -3  24   3 130.176 7.27577  -2
   2  24   3 130.176 7.27577   1
  -4  24   3 25.2924 4.51490  -2
   3  24   3 25.2924 4.51490   1
  -5  24   3 5.06879 7.43727  -2
   4  24   3 5.06879 7.43727   1
  -6  24   3 21.7551 7.56480  -2
   5  24   3 21.7551 7.56480   1
  -7  24   3 25.2161 7.56070  -2
   6  24   3 25.2161 7.56070   1
  -8  24   3 86.9618 9.41686  -2
   7  24   3 86.9618 9.41686   1
   5  25   3 34.0881 7.83057  -2
  -6  25   3 34.0881 7.83057   1
   4  25   3 1.50533 5.61297  -2
  -5  25   3 1.50533 5.61297   1
   3  25   3 241.648 8.34086  -2
  -4  25   3 241.648 8.34086   1
   2  25   3 223.475 9.49612  -2
  -3  25   3 223.475 9.49612   1
   1  25   3 7.06131 5.53777  -2
  -2  25   3 7.06131 5.53777   1
   0  25   3 9.95356 5.61517  -2
  -1  25   3 9.95356 5.61517   1
  -1  25   3 8.36506 5.51584  -2
   0  25   3 8.36506 5.51584   1
  -2  25   3 1.18525 4.64233  -2
   1  25   3 1.18525 4.64233   1
  -3  25   3 226.153 9.44942  -2
   2  25   3 226.153 9.44942   1
  -4  25   3 272.137 8.46215  -2
   3  25   3 272.137 8.46215   1
  -5  25   3 13.6671 7.95086  -2
   4  25   3 13.6671 7.95086   1
  -6  25   3 22.1157 5.69055  -2
   5  25   3 22.1157 5.69055   1
   6  25   3 6.69868 2.60475   1
   4  26   3 -2.1016 5.71587  -2
  -5  26   3 -2.1016 5.71587   1
   3  26   3 4.01823 5.04410  -2
  -4  26   3 4.01823 5.04410   1
   2  26   3 98.7385 7.32477  -2
  -3  26   3 98.7385 7.32477   1
   1  26   3 68.5462 6.81617  -2
  -2  26   3 68.5462 6.81617   1
   0  26   3 107.430 7.46461  -2
  -1  26   3 107.430 7.46461   1
  -1  26   3 112.536 6.30969  -2
   0  26   3 112.536 6.30969   1
  -2  26   3 65.0423 5.61933  -2
   1  26   3 65.0423 5.61933   1
  -3  26   3 117.903 6.28568  -2
   2  26   3 117.903 6.28568   1
  -4  26   3 50.3587 6.07954  -2
   3  26   3 50.3587 6.07954   1
  -5  26   3 8.89514 5.76403  -2
   4  26   3 8.89514 5.76403   1
   1  27   3 3.95940 5.95602  -2
  -2  27   3 3.95940 5.95602   1
   0  27   3 33.0183 5.55767  -2
  -1  27   3 33.0183 5.55767   1
  -1  27   3 35.7997 6.50735  -2
   0  27   3 35.7997 6.50735   1
  -2  27   3 0.09957 5.77565  -2
   1  27   3 0.09957 5.77565   1
  15   0   4 143.178 7.76571  -2
 -16   0   4 143.178 7.76571   1
  14   0   4 5.48677 5.00923  -2
 -15   0   4 5.48677 5.00923   1
  13   0   4 1.44901 4.47557  -2
 -14   0   4 1.44901 4.47557   1
  12   0   4 54.1963 4.80918  -2
 -13   0   4 54.1963 4.80918   1
  11   0   4 215.681 7.61200  -2
 -12   0   4 215.681 7.61200   1
  10   0   4 237.609 7.71932  -2
 -11   0   4 237.609 7.71932   1
   9   0   4 633.951 15.7136  -2
 -10   0   4 633.951 15.7136   1
   8   0   4 232.113 6.98898  -2
  -9   0   4 232.113 6.98898   1
   7   0   4 452.217 7.89300  -2
  -8   0   4 452.217 7.89300   1
   6   0   4 321.037 4.73018  -2
  -7   0   4 321.037 4.73018   1
   5   0   4 2410.61 24.6534  -2
  -6   0   4 2410.61 24.6534   1
   4   0   4 1273.50 12.4806  -2
  -5   0   4 1273.50 12.4806   1
   3   0   4 155.817 1.87855  -2
  -4   0   4 155.817 1.87855   1
   2   0   4 278.650 3.29546  -2
  -3   0   4 278.650 3.29546   1
   1   0   4 6839.41 78.4785  -2
  -2   0   4 6839.41 78.4785   1
   0   0   4 6027.39 106.970  -2
  -1   0   4 6027.39 106.970   1
  -1   0   4 6128.40 93.8899  -2
   0   0   4 6128.40 93.8899   1
  -2   0   4 7038.86 124.109  -2
   1   0   4 7038.86 124.109   1
  -3   0   4 278.669 3.59682  -2
   2   0   4 278.669 3.59682   1
  -4   0   4 152.897 2.04270  -2
   3   0   4 152.897 2.04270   1
  -5   0   4 1263.57 13.1059  -2
   4   0   4 1263.57 13.1059   1
  -6   0   4 2410.85 24.7007  -2
   5   0   4 2410.85 24.7007   1
  -7   0   4 317.777 4.75036  -2
   6   0   4 317.777 4.75036   1
  -8   0   4 433.337 7.78303  -2
   7   0   4 433.337 7.78303   1
  -9   0   4 221.558 5.48678  -2
   8   0   4 221.558 5.48678   1
 -10   0   4 611.399 12.5050  -2
   9   0   4 611.399 12.5050   1
 -11   0   4 229.749 7.40131  -2
  10   0   4 229.749 7.40131   1
 -12   0   4 199.444 10.7797  -2
  11   0   4 199.444 10.7797   1
 -13   0   4 45.1741 7.37577  -2
  12   0   4 45.1741 7.37577   1
 -14   0   4 -4.0109 7.40750  -2
  13   0   4 -4.0109 7.40750   1
 -15   0   4 11.8969 8.52331  -2
  14   0   4 11.8969 8.52331   1
 -16   0   4 143.034 12.5613  -2
  15   0   4 143.034 12.5613   1
  15   1   4 216.630 7.38677  -2
 -16   1   4 216.630 7.38677   1
  14   1   4 153.455 5.28855  -2
 -15   1   4 153.455 5.28855   1
  13   1   4 8.52187 3.19887  -2
 -14   1   4 8.52187 3.19887   1
  12   1   4 51.2549 3.43371  -2
 -13   1   4 51.2549 3.43371   1
  11   1   4 182.717 4.92052  -2
 -12   1   4 182.717 4.92052   1
  10   1   4 1074.42 17.9468  -2
 -11   1   4 1074.42 17.9468   1
   9   1   4 415.168 7.85105  -2
 -10   1   4 415.168 7.85105   1
   8   1   4 433.554 7.93113  -2
  -9   1   4 433.554 7.93113   1
   7   1   4 6.08475 1.00812  -2
  -8   1   4 6.08475 1.00812   1
   6   1   4 931.011 9.05539  -2
  -7   1   4 931.011 9.05539   1
   5   1   4 988.884 7.57927  -2
  -6   1   4 988.884 7.57927   1
   4   1   4 765.346 5.56740  -2
  -5   1   4 765.346 5.56740   1
   3   1   4 388.956 3.01111  -2
  -4   1   4 388.956 3.01111   1
   2   1   4 155.406 1.33345  -2
  -3   1   4 155.406 1.33345   1
   1   1   4 2903.89 25.4957  -2
  -2   1   4 2903.89 25.4957   1
   0   1   4 3849.38 44.7556  -2
  -1   1   4 3849.38 44.7556   1
  -1   1   4 3869.91 42.0344  -2
   0   1   4 3869.91 42.0344   1
  -2   1   4 3006.36 37.7034  -2
   1   1   4 3006.36 37.7034   1
  -3   1   4 157.507 1.65368  -2
   2   1   4 157.507 1.65368   1
  -4   1   4 375.414 3.20125  -2
   3   1   4 375.414 3.20125   1
  -5   1   4 761.993 6.07406  -2
   4   1   4 761.993 6.07406   1
  -6   1   4 992.776 7.62245  -2
   5   1   4 992.776 7.62245   1
  -7   1   4 930.784 8.02538  -2
   6   1   4 930.784 8.02538   1
  -8   1   4 6.59875 1.06440  -2
   7   1   4 6.59875 1.06440   1
  -9   1   4 421.776 6.33816  -2
   8   1   4 421.776 6.33816   1
 -10   1   4 406.764 6.29879  -2
   9   1   4 406.764 6.29879   1
 -11   1   4 1038.61 20.2943  -2
  10   1   4 1038.61 20.2943   1
 -12   1   4 170.838 5.49529  -2
  11   1   4 170.838 5.49529   1
 -13   1   4 39.8157 5.10718  -2
  12   1   4 39.8157 5.10718   1
 -14   1   4 7.89587 5.28489  -2
  13   1   4 7.89587 5.28489   1
 -15   1   4 150.557 8.26327  -2
  14   1   4 150.557 8.26327   1
 -16   1   4 212.048 10.1395  -2
  15   1   4 212.048 10.1395   1
  15   2   4 76.3495 5.27099  -2
 -16   2   4 76.3495 5.27099   1
  14   2   4 4.30530 3.79776  -2
 -15   2   4 4.30530 3.79776   1
  13   2   4 5.49309 3.18681  -2
 -14   2   4 5.49309 3.18681   1
  12   2   4 32.4594 3.23196  -2
 -13   2   4 32.4594 3.23196   1
  11   2   4 113.227 3.96992  -2
 -12   2   4 113.227 3.96992   1
  10   2   4 125.344 3.91973  -2
 -11   2   4 125.344 3.91973   1
   9   2   4 298.477 6.12963  -2
 -10   2   4 298.477 6.12963   1
   8   2   4 47.4368 2.42411  -2
  -9   2   4 47.4368 2.42411   1
   7   2   4 117.078 2.07848  -2
  -8   2   4 117.078 2.07848   1
   6   2   4 83.6805 1.42495  -2
  -7   2   4 83.6805 1.42495   1
   5   2   4 144.307 1.56743  -2
  -6   2   4 144.307 1.56743   1
   4   2   4 287.653 2.53838  -2
  -5   2   4 287.653 2.53838   1
   3   2   4 207.790 1.89104  -2
  -4   2   4 207.790 1.89104   1
   2   2   4 992.438 7.45932  -2
  -3   2   4 992.438 7.45932   1
   1   2   4 249.080 2.33023  -2
  -2   2   4 249.080 2.33023   1
   0   2   4 817.026 9.01740  -2
  -1   2   4 817.026 9.01740   1
  -1   2   4 801.340 8.82425  -2
   0   2   4 801.340 8.82425   1
  -2   2   4 257.025 2.77778  -2
   1   2   4 257.025 2.77778   1
  -3   2   4 980.078 8.50834  -2
   2   2   4 980.078 8.50834   1
  -4   2   4 204.823 1.82689  -2
   3   2   4 204.823 1.82689   1
  -5   2   4 284.185 2.34230  -2
   4   2   4 284.185 2.34230   1
  -6   2   4 142.447 1.39191  -2
   5   2   4 142.447 1.39191   1
  -7   2   4 84.1481 1.28561  -2
   6   2   4 84.1481 1.28561   1
  -8   2   4 118.050 2.16067  -2
   7   2   4 118.050 2.16067   1
  -9   2   4 47.5664 1.70238  -2
   8   2   4 47.5664 1.70238   1
 -10   2   4 285.572 5.35871  -2
   9   2   4 285.572 5.35871   1
 -11   2   4 117.799 4.41725  -2
  10   2   4 117.799 4.41725   1
 -12   2   4 111.687 4.53708  -2
  11   2   4 111.687 4.53708   1
 -13   2   4 30.3665 3.65529  -2
  12   2   4 30.3665 3.65529   1
 -14   2   4 9.42354 5.34038  -2
  13   2   4 9.42354 5.34038   1
 -15   2   4 7.35306 6.05395  -2
  14   2   4 7.35306 6.05395   1
 -16   2   4 65.3615 7.48394  -2
  15   2   4 65.3615 7.48394   1
  15   3   4 15.2920 4.36319  -2
 -16   3   4 15.2920 4.36319   1
  14   3   4 16.9796 4.08714  -2
 -15   3   4 16.9796 4.08714   1
  13   3   4 30.4236 3.96609  -2
 -14   3   4 30.4236 3.96609   1
  12   3   4 152.884 5.48790  -2
 -13   3   4 152.884 5.48790   1
  11   3   4 57.8087 3.23714  -2
 -12   3   4 57.8087 3.23714   1
  10   3   4 -2.6562 2.32273  -2
 -11   3   4 -2.6562 2.32273   1
   9   3   4 6.50336 2.13846  -2
 -10   3   4 6.50336 2.13846   1
   8   3   4 495.091 8.88102  -2
  -9   3   4 495.091 8.88102   1
   7   3   4 119.651 1.99777  -2
  -8   3   4 119.651 1.99777   1
   6   3   4 8.27185 0.83020  -2
  -7   3   4 8.27185 0.83020   1
   5   3   4 119.248 1.58992  -2
  -6   3   4 119.248 1.58992   1
   4   3   4 39.8454 0.76432  -2
  -5   3   4 39.8454 0.76432   1
   3   3   4 118.481 1.22062  -2
  -4   3   4 118.481 1.22062   1
   2   3   4 382.396 3.12675  -2
  -3   3   4 382.396 3.12675   1
   1   3   4 1219.56 9.39346  -2
  -2   3   4 1219.56 9.39346   1
   0   3   4 291.333 2.77525  -2
  -1   3   4 291.333 2.77525   1
  -1   3   4 291.304 2.99537  -2
   0   3   4 291.304 2.99537   1
  -2   3   4 1202.93 10.3117  -2
   1   3   4 1202.93 10.3117   1
  -3   3   4 374.638 3.28486  -2
   2   3   4 374.638 3.28486   1
  -4   3   4 118.036 1.20782  -2
   3   3   4 118.036 1.20782   1
  -5   3   4 38.4247 0.69523  -2
   4   3   4 38.4247 0.69523   1
  -6   3   4 117.259 1.31503  -2
   5   3   4 117.259 1.31503   1
  -7   3   4 9.95020 0.77722  -2
   6   3   4 9.95020 0.77722   1
  -8   3   4 121.700 2.58711  -2
   7   3   4 121.700 2.58711   1
  -9   3   4 486.375 7.24349  -2
   8   3   4 486.375 7.24349   1
 -10   3   4 6.88764 1.86428  -2
   9   3   4 6.88764 1.86428   1
 -11   3   4 -1.6440 2.73629  -2
  10   3   4 -1.6440 2.73629   1
 -12   3   4 52.7669 3.81575  -2
  11   3   4 52.7669 3.81575   1
 -13   3   4 161.630 5.72930  -2
  12   3   4 161.630 5.72930   1
 -14   3   4 29.7024 4.12906  -2
  13   3   4 29.7024 4.12906   1
 -15   3   4 1.29818 5.84340  -2
  14   3   4 1.29818 5.84340   1
 -16   3   4 7.61690 6.69722  -2
  15   3   4 7.61690 6.69722   1
  15   4   4 7.29590 4.25755  -2
 -16   4   4 7.29590 4.25755   1
  14   4   4 24.3002 4.16803  -2
 -15   4   4 24.3002 4.16803   1
  13   4   4 -4.7630 3.42969  -2
 -14   4   4 -4.7630 3.42969   1
  12   4   4 50.8580 3.92711  -2
 -13   4   4 50.8580 3.92711   1
  11   4   4 7.00155 3.09972  -2
 -12   4   4 7.00155 3.09972   1
  10   4   4 70.0665 3.68313  -2
 -11   4   4 70.0665 3.68313   1
   9   4   4 5.85777 2.18542  -2
 -10   4   4 5.85777 2.18542   1
   8   4   4 54.4355 2.49449  -2
  -9   4   4 54.4355 2.49449   1
   7   4   4 164.188 2.43570  -2
  -8   4   4 164.188 2.43570   1
   6   4   4 0.51513 0.82613  -2
  -7   4   4 0.51513 0.82613   1
   5   4   4 35.5965 0.88810  -2
  -6   4   4 35.5965 0.88810   1
   4   4   4 42.4918 0.85594  -2
  -5   4   4 42.4918 0.85594   1
   3   4   4 427.237 3.42405  -2
  -4   4   4 427.237 3.42405   1
   2   4   4 204.138 1.74107  -2
  -3   4   4 204.138 1.74107   1
   1   4   4 143.634 1.33618  -2
  -2   4   4 143.634 1.33618   1
   0   4   4 222.515 1.97025  -2
  -1   4   4 222.515 1.97025   1
  -1   4   4 220.699 1.99593  -2
   0   4   4 220.699 1.99593   1
  -2   4   4 142.695 1.41561  -2
   1   4   4 142.695 1.41561   1
  -3   4   4 200.484 1.84557  -2
   2   4   4 200.484 1.84557   1
  -4   4   4 419.175 3.57936  -2
   3   4   4 419.175 3.57936   1
  -5   4   4 40.8963 0.70787  -2
   4   4   4 40.8963 0.70787   1
  -6   4   4 35.5144 0.78017  -2
   5   4   4 35.5144 0.78017   1
  -7   4   4 3.45960 0.90700  -2
   6   4   4 3.45960 0.90700   1
  -8   4   4 164.282 3.11167  -2
   7   4   4 164.282 3.11167   1
  -9   4   4 55.9460 1.96920  -2
   8   4   4 55.9460 1.96920   1
 -10   4   4 4.44711 1.85366  -2
   9   4   4 4.44711 1.85366   1
 -11   4   4 68.6643 3.85586  -2
  10   4   4 68.6643 3.85586   1
 -12   4   4 9.30256 3.28442  -2
  11   4   4 9.30256 3.28442   1
 -13   4   4 45.5867 4.01224  -2
  12   4   4 45.5867 4.01224   1
 -14   4   4 -4.2648 3.71613  -2
  13   4   4 -4.2648 3.71613   1
 -15   4   4 14.2474 4.35026  -2
  14   4   4 14.2474 4.35026   1
 -16   4   4 2.53104 6.45110  -2
  15   4   4 2.53104 6.45110   1
  15   5   4 38.5661 4.62932  -2
 -16   5   4 38.5661 4.62932   1
  14   5   4 -1.2649 3.79031  -2
 -15   5   4 -1.2649 3.79031   1
  13   5   4 1.40198 3.46164  -2
 -14   5   4 1.40198 3.46164   1
  12   5   4 41.9472 3.69613  -2
 -13   5   4 41.9472 3.69613   1
  11   5   4 52.2042 3.64313  -2
 -12   5   4 52.2042 3.64313   1
  10   5   4 97.5354 4.01066  -2
 -11   5   4 97.5354 4.01066   1
   9   5   4 109.093 4.02261  -2
 -10   5   4 109.093 4.02261   1
   8   5   4 144.584 4.34400  -2
  -9   5   4 144.584 4.34400   1
   7   5   4 20.1558 1.14278  -2
  -8   5   4 20.1558 1.14278   1
   6   5   4 180.625 2.30416  -2
  -7   5   4 180.625 2.30416   1
   5   5   4 162.296 1.88649  -2
  -6   5   4 162.296 1.88649   1
   4   5   4 88.7859 1.20622  -2
  -5   5   4 88.7859 1.20622   1
   3   5   4 123.159 1.31492  -2
  -4   5   4 123.159 1.31492   1
   2   5   4 87.2388 0.99589  -2
  -3   5   4 87.2388 0.99589   1
   1   5   4 894.672 6.96831  -2
  -2   5   4 894.672 6.96831   1
   0   5   4 901.380 6.78154  -2
  -1   5   4 901.380 6.78154   1
  -1   5   4 895.844 6.76148  -2
   0   5   4 895.844 6.76148   1
  -2   5   4 885.227 7.12928  -2
   1   5   4 885.227 7.12928   1
  -3   5   4 86.2931 0.96433  -2
   2   5   4 86.2931 0.96433   1
  -4   5   4 120.905 1.31418  -2
   3   5   4 120.905 1.31418   1
  -5   5   4 88.5598 1.06479  -2
   4   5   4 88.5598 1.06479   1
  -6   5   4 156.833 1.62864  -2
   5   5   4 156.833 1.62864   1
  -7   5   4 180.297 2.60764  -2
   6   5   4 180.297 2.60764   1
  -8   5   4 22.8203 1.68645  -2
   7   5   4 22.8203 1.68645   1
  -9   5   4 145.806 3.42460  -2
   8   5   4 145.806 3.42460   1
 -10   5   4 103.896 3.01967  -2
   9   5   4 103.896 3.01967   1
 -11   5   4 96.3662 4.30700  -2
  10   5   4 96.3662 4.30700   1
 -12   5   4 55.9391 3.91777  -2
  11   5   4 55.9391 3.91777   1
 -13   5   4 35.2417 3.96910  -2
  12   5   4 35.2417 3.96910   1
 -14   5   4 -1.8114 3.68560  -2
  13   5   4 -1.8114 3.68560   1
 -15   5   4 0.62612 4.19271  -2
  14   5   4 0.62612 4.19271   1
 -16   5   4 53.2070 7.91286  -2
  15   5   4 53.2070 7.91286   1
  14   6   4 10.9939 3.97780  -2
 -15   6   4 10.9939 3.97780   1
  13   6   4 35.5499 3.93755  -2
 -14   6   4 35.5499 3.93755   1
  12   6   4 1.62699 3.20773  -2
 -13   6   4 1.62699 3.20773   1
  11   6   4 93.4022 4.20330  -2
 -12   6   4 93.4022 4.20330   1
  10   6   4 29.8055 3.05996  -2
 -11   6   4 29.8055 3.05996   1
   9   6   4 223.701 5.93842  -2
 -10   6   4 223.701 5.93842   1
   8   6   4 41.9479 2.81484  -2
  -9   6   4 41.9479 2.81484   1
   7   6   4 149.485 2.69191  -2
  -8   6   4 149.485 2.69191   1
   6   6   4 68.3175 1.43087  -2
  -7   6   4 68.3175 1.43087   1
   5   6   4 820.923 8.42911  -2
  -6   6   4 820.923 8.42911   1
   4   6   4 361.767 3.48281  -2
  -5   6   4 361.767 3.48281   1
   3   6   4 161.085 1.66491  -2
  -4   6   4 161.085 1.66491   1
   2   6   4 82.5837 0.98198  -2
  -3   6   4 82.5837 0.98198   1
   1   6   4 1128.58 8.77213  -2
  -2   6   4 1128.58 8.77213   1
   0   6   4 496.963 3.87655  -2
  -1   6   4 496.963 3.87655   1
  -1   6   4 506.217 4.34093  -2
   0   6   4 506.217 4.34093   1
  -2   6   4 1128.22 8.74733  -2
   1   6   4 1128.22 8.74733   1
  -3   6   4 81.2360 0.95853  -2
   2   6   4 81.2360 0.95853   1
  -4   6   4 159.414 1.55482  -2
   3   6   4 159.414 1.55482   1
  -5   6   4 348.586 3.23030  -2
   4   6   4 348.586 3.23030   1
  -6   6   4 791.264 7.49277  -2
   5   6   4 791.264 7.49277   1
  -7   6   4 68.1220 1.89663  -2
   6   6   4 68.1220 1.89663   1
  -8   6   4 149.323 3.34329  -2
   7   6   4 149.323 3.34329   1
  -9   6   4 39.5964 2.09836  -2
   8   6   4 39.5964 2.09836   1
 -10   6   4 217.915 4.54743  -2
   9   6   4 217.915 4.54743   1
 -11   6   4 28.8283 3.34944  -2
  10   6   4 28.8283 3.34944   1
 -12   6   4 90.5063 4.35278  -2
  11   6   4 90.5063 4.35278   1
 -13   6   4 -2.3073 3.43903  -2
  12   6   4 -2.3073 3.43903   1
 -14   6   4 31.3922 4.16054  -2
  13   6   4 31.3922 4.16054   1
 -15   6   4 7.63721 4.33860  -2
  14   6   4 7.63721 4.33860   1
  15   6   4 94.2714 7.62845   1
  14   7   4 5.98545 3.94403  -2
 -15   7   4 5.98545 3.94403   1
  13   7   4 36.1989 4.01981  -2
 -14   7   4 36.1989 4.01981   1
  12   7   4 12.8038 3.30249  -2
 -13   7   4 12.8038 3.30249   1
  11   7   4 58.0876 3.74400  -2
 -12   7   4 58.0876 3.74400   1
  10   7   4 160.705 5.13293  -2
 -11   7   4 160.705 5.13293   1
   9   7   4 2.19793 2.56125  -2
 -10   7   4 2.19793 2.56125   1
   8   7   4 17.9598 2.58981  -2
  -9   7   4 17.9598 2.58981   1
   7   7   4 80.7239 2.20201  -2
  -8   7   4 80.7239 2.20201   1
   6   7   4 139.244 2.09589  -2
  -7   7   4 139.244 2.09589   1
   5   7   4 67.2629 1.35728  -2
  -6   7   4 67.2629 1.35728   1
   4   7   4 124.807 1.63066  -2
  -5   7   4 124.807 1.63066   1
   3   7   4 66.7521 0.99704  -2
  -4   7   4 66.7521 0.99704   1
   2   7   4 113.683 1.22149  -2
  -3   7   4 113.683 1.22149   1
   1   7   4 30.2964 0.62265  -2
  -2   7   4 30.2964 0.62265   1
   0   7   4 335.315 2.72866  -2
  -1   7   4 335.315 2.72866   1
  -1   7   4 339.596 3.04858  -2
   0   7   4 339.596 3.04858   1
  -2   7   4 30.9045 0.65525  -2
   1   7   4 30.9045 0.65525   1
  -3   7   4 112.952 1.26565  -2
   2   7   4 112.952 1.26565   1
  -4   7   4 65.2703 0.94281  -2
   3   7   4 65.2703 0.94281   1
  -5   7   4 121.974 1.52191  -2
   4   7   4 121.974 1.52191   1
  -6   7   4 65.6655 1.53690  -2
   5   7   4 65.6655 1.53690   1
  -7   7   4 133.509 2.71780  -2
   6   7   4 133.509 2.71780   1
  -8   7   4 73.3027 2.42607  -2
   7   7   4 73.3027 2.42607   1
  -9   7   4 16.4971 1.92853  -2
   8   7   4 16.4971 1.92853   1
 -10   7   4 1.85393 1.89504  -2
   9   7   4 1.85393 1.89504   1
 -11   7   4 166.270 5.43529  -2
  10   7   4 166.270 5.43529   1
 -12   7   4 56.5205 3.95559  -2
  11   7   4 56.5205 3.95559   1
 -13   7   4 9.00197 3.62002  -2
  12   7   4 9.00197 3.62002   1
 -14   7   4 26.2260 4.18369  -2
  13   7   4 26.2260 4.18369   1
 -15   7   4 12.8485 4.35087  -2
  14   7   4 12.8485 4.35087   1
  14   8   4 42.9391 6.11444  -2
 -15   8   4 42.9391 6.11444   1
  13   8   4 6.58849 3.59995  -2
 -14   8   4 6.58849 3.59995   1
  12   8   4 0.52432 3.34890  -2
 -13   8   4 0.52432 3.34890   1
  11   8   4 264.448 7.12233  -2
 -12   8   4 264.448 7.12233   1
  10   8   4 231.485 6.35431  -2
 -11   8   4 231.485 6.35431   1
   9   8   4 119.311 5.51372  -2
 -10   8   4 119.311 5.51372   1
   8   8   4 126.522 4.20926  -2
  -9   8   4 126.522 4.20926   1
   7   8   4 9.82969 1.81630  -2
  -8   8   4 9.82969 1.81630   1
   6   8   4 70.5909 1.60490  -2
  -7   8   4 70.5909 1.60490   1
   5   8   4 550.667 6.23238  -2
  -6   8   4 550.667 6.23238   1
   4   8   4 515.679 5.25543  -2
  -5   8   4 515.679 5.25543   1
   3   8   4 65.0724 1.06642  -2
  -4   8   4 65.0724 1.06642   1
   2   8   4 76.6003 1.00734  -2
  -3   8   4 76.6003 1.00734   1
   1   8   4 511.459 4.19050  -2
  -2   8   4 511.459 4.19050   1
   0   8   4 489.505 4.12274  -2
  -1   8   4 489.505 4.12274   1
  -1   8   4 495.919 4.47062  -2
   0   8   4 495.919 4.47062   1
  -2   8   4 506.589 4.43097  -2
   1   8   4 506.589 4.43097   1
  -3   8   4 74.8793 1.05614  -2
   2   8   4 74.8793 1.05614   1
  -4   8   4 62.5710 0.99216  -2
   3   8   4 62.5710 0.99216   1
  -5   8   4 495.746 4.85826  -2
   4   8   4 495.746 4.85826   1
  -6   8   4 531.564 6.51909  -2
   5   8   4 531.564 6.51909   1
  -7   8   4 67.1343 2.22224  -2
   6   8   4 67.1343 2.22224   1
  -8   8   4 5.42326 1.68952  -2
   7   8   4 5.42326 1.68952   1
  -9   8   4 119.582 3.22814  -2
   8   8   4 119.582 3.22814   1
 -10   8   4 114.083 3.30258  -2
   9   8   4 114.083 3.30258   1
 -11   8   4 233.517 6.61362  -2
  10   8   4 233.517 6.61362   1
 -12   8   4 260.304 7.25987  -2
  11   8   4 260.304 7.25987   1
 -13   8   4 5.53535 3.60879  -2
  12   8   4 5.53535 3.60879   1
 -14   8   4 5.83079 4.77009  -2
  13   8   4 5.83079 4.77009   1
 -15   8   4 23.6381 4.64838  -2
  14   8   4 23.6381 4.64838   1
  14   9   4 12.0139 5.61808  -2
 -15   9   4 12.0139 5.61808   1
  13   9   4 19.1144 5.06948  -2
 -14   9   4 19.1144 5.06948   1
  12   9   4 129.439 5.15573  -2
 -13   9   4 129.439 5.15573   1
  11   9   4 25.4428 3.40909  -2
 -12   9   4 25.4428 3.40909   1
  10   9   4 47.9103 3.49331  -2
 -11   9   4 47.9103 3.49331   1
   9   9   4 10.7213 2.77000  -2
 -10   9   4 10.7213 2.77000   1
   8   9   4 116.678 3.42950  -2
  -9   9   4 116.678 3.42950   1
   7   9   4 123.914 3.37086  -2
  -8   9   4 123.914 3.37086   1
   6   9   4 27.6688 1.71584  -2
  -7   9   4 27.6688 1.71584   1
   5   9   4 6.79806 0.98880  -2
  -6   9   4 6.79806 0.98880   1
   4   9   4 1.04205 0.81849  -2
  -5   9   4 1.04205 0.81849   1
   3   9   4 39.1755 0.91686  -2
  -4   9   4 39.1755 0.91686   1
   2   9   4 262.847 2.55060  -2
  -3   9   4 262.847 2.55060   1
   1   9   4 203.964 1.96618  -2
  -2   9   4 203.964 1.96618   1
   0   9   4 345.695 3.15314  -2
  -1   9   4 345.695 3.15314   1
  -1   9   4 349.729 3.44180  -2
   0   9   4 349.729 3.44180   1
  -2   9   4 198.309 2.09494  -2
   1   9   4 198.309 2.09494   1
  -3   9   4 256.610 2.70646  -2
   2   9   4 256.610 2.70646   1
  -4   9   4 40.1231 0.89302  -2
   3   9   4 40.1231 0.89302   1
  -5   9   4 2.11606 0.76830  -2
   4   9   4 2.11606 0.76830   1
  -6   9   4 10.3460 1.27826  -2
   5   9   4 10.3460 1.27826   1
  -7   9   4 30.3963 1.86061  -2
   6   9   4 30.3963 1.86061   1
  -8   9   4 120.753 3.12726  -2
   7   9   4 120.753 3.12726   1
  -9   9   4 111.565 3.15344  -2
   8   9   4 111.565 3.15344   1
 -10   9   4 8.89102 2.13376  -2
   9   9   4 8.89102 2.13376   1
 -11   9   4 45.0064 3.75120  -2
  10   9   4 45.0064 3.75120   1
 -12   9   4 18.6910 3.57992  -2
  11   9   4 18.6910 3.57992   1
 -13   9   4 135.152 5.58396  -2
  12   9   4 135.152 5.58396   1
 -14   9   4 6.79274 4.11893  -2
  13   9   4 6.79274 4.11893   1
 -15   9   4 3.02431 4.43057  -2
  14   9   4 3.02431 4.43057   1
  14  10   4 12.1314 5.67064  -2
 -15  10   4 12.1314 5.67064   1
  13  10   4 68.5269 6.30257  -2
 -14  10   4 68.5269 6.30257   1
  12  10   4 31.4529 5.01060  -2
 -13  10   4 31.4529 5.01060   1
  11  10   4 12.7981 3.23435  -2
 -12  10   4 12.7981 3.23435   1
  10  10   4 21.8999 3.19061  -2
 -11  10   4 21.8999 3.19061   1
   9  10   4 27.7445 3.02566  -2
 -10  10   4 27.7445 3.02566   1
   8  10   4 108.994 3.37036  -2
  -9  10   4 108.994 3.37036   1
   7  10   4 15.4719 1.95753  -2
  -8  10   4 15.4719 1.95753   1
   6  10   4 187.264 4.22214  -2
  -7  10   4 187.264 4.22214   1
   5  10   4 91.3699 2.02649  -2
  -6  10   4 91.3699 2.02649   1
   4  10   4 234.391 3.08029  -2
  -5  10   4 234.391 3.08029   1
   3  10   4 31.1497 0.99417  -2
  -4  10   4 31.1497 0.99417   1
   2  10   4 289.585 3.03298  -2
  -3  10   4 289.585 3.03298   1
   1  10   4 78.7775 1.33664  -2
  -2  10   4 78.7775 1.33664   1
   0  10   4 113.684 1.53770  -2
  -1  10   4 113.684 1.53770   1
  -1  10   4 113.235 1.70985  -2
   0  10   4 113.235 1.70985   1
  -2  10   4 73.9748 1.27736  -2
   1  10   4 73.9748 1.27736   1
  -3  10   4 283.447 3.11504  -2
   2  10   4 283.447 3.11504   1
  -4  10   4 31.5437 1.06418  -2
   3  10   4 31.5437 1.06418   1
  -5  10   4 229.522 3.06409  -2
   4  10   4 229.522 3.06409   1
  -6  10   4 92.9450 2.53236  -2
   5  10   4 92.9450 2.53236   1
  -7  10   4 183.396 3.85585  -2
   6  10   4 183.396 3.85585   1
  -8  10   4 13.1912 1.80680  -2
   7  10   4 13.1912 1.80680   1
  -9  10   4 105.669 3.17345  -2
   8  10   4 105.669 3.17345   1
 -10  10   4 29.2469 2.35868  -2
   9  10   4 29.2469 2.35868   1
 -11  10   4 23.2429 3.48884  -2
  10  10   4 23.2429 3.48884   1
 -12  10   4 11.3574 3.60258  -2
  11  10   4 11.3574 3.60258   1
 -13  10   4 27.9858 4.07516  -2
  12  10   4 27.9858 4.07516   1
 -14  10   4 70.3259 5.02041  -2
  13  10   4 70.3259 5.02041   1
 -15  10   4 9.59265 5.74530  -2
  14  10   4 9.59265 5.74530   1
  13  11   4 46.3490 5.81204  -2
 -14  11   4 46.3490 5.81204   1
  12  11   4 38.1453 5.03344  -2
 -13  11   4 38.1453 5.03344   1
  11  11   4 12.9825 4.34285  -2
 -12  11   4 12.9825 4.34285   1
  10  11   4 4.68216 2.91665  -2
 -11  11   4 4.68216 2.91665   1
   9  11   4 19.8738 2.95276  -2
 -10  11   4 19.8738 2.95276   1
   8  11   4 77.9261 2.98075  -2
  -9  11   4 77.9261 2.98075   1
   7  11   4 61.1315 2.59388  -2
  -8  11   4 61.1315 2.59388   1
   6  11   4 30.0064 2.08247  -2
  -7  11   4 30.0064 2.08247   1
   5  11   4 160.340 3.06857  -2
  -6  11   4 160.340 3.06857   1
   4  11   4 235.509 3.84524  -2
  -5  11   4 235.509 3.84524   1
   3  11   4 39.0912 1.17576  -2
  -4  11   4 39.0912 1.17576   1
   2  11   4 3.31544 0.85462  -2
  -3  11   4 3.31544 0.85462   1
   1  11   4 360.927 4.55891  -2
  -2  11   4 360.927 4.55891   1
   0  11   4 96.9579 1.70766  -2
  -1  11   4 96.9579 1.70766   1
  -1  11   4 96.4979 1.69875  -2
   0  11   4 96.4979 1.69875   1
  -2  11   4 355.963 4.79018  -2
   1  11   4 355.963 4.79018   1
  -3  11   4 2.54660 1.01474  -2
   2  11   4 2.54660 1.01474   1
  -4  11   4 36.5663 1.26111  -2
   3  11   4 36.5663 1.26111   1
  -5  11   4 225.553 3.84302  -2
   4  11   4 225.553 3.84302   1
  -6  11   4 147.844 3.72127  -2
   5  11   4 147.844 3.72127   1
  -7  11   4 27.8133 1.90810  -2
   6  11   4 27.8133 1.90810   1
  -8  11   4 50.7767 2.62798  -2
   7  11   4 50.7767 2.62798   1
  -9  11   4 74.5875 3.11278  -2
   8  11   4 74.5875 3.11278   1
 -10  11   4 20.5727 2.56683  -2
   9  11   4 20.5727 2.56683   1
 -11  11   4 -0.3567 3.18885  -2
  10  11   4 -0.3567 3.18885   1
 -12  11   4 7.33114 3.57259  -2
  11  11   4 7.33114 3.57259   1
 -13  11   4 34.9518 4.19151  -2
  12  11   4 34.9518 4.19151   1
 -14  11   4 40.9722 5.71319  -2
  13  11   4 40.9722 5.71319   1
  14  11   4 16.9535 4.37290   1
  13  12   4 200.004 8.67343  -2
 -14  12   4 200.004 8.67343   1
  12  12   4 74.1958 5.65935  -2
 -13  12   4 74.1958 5.65935   1
  11  12   4 217.056 8.27325  -2
 -12  12   4 217.056 8.27325   1
  10  12   4 107.814 5.79157  -2
 -11  12   4 107.814 5.79157   1
   9  12   4 292.063 7.26216  -2
 -10  12   4 292.063 7.26216   1
   8  12   4 132.954 3.79201  -2
  -9  12   4 132.954 3.79201   1
   7  12   4 44.2445 2.48426  -2
  -8  12   4 44.2445 2.48426   1
   6  12   4 154.622 3.86155  -2
  -7  12   4 154.622 3.86155   1
   5  12   4 1969.99 27.7914  -2
  -6  12   4 1969.99 27.7914   1
   4  12   4 906.573 13.3248  -2
  -5  12   4 906.573 13.3248   1
   3  12   4 454.547 6.59987  -2
  -4  12   4 454.547 6.59987   1
   2  12   4 119.241 2.42053  -2
  -3  12   4 119.241 2.42053   1
   1  12   4 1149.31 15.2683  -2
  -2  12   4 1149.31 15.2683   1
   0  12   4 375.005 6.09607  -2
  -1  12   4 375.005 6.09607   1
  -1  12   4 369.886 5.95387  -2
   0  12   4 369.886 5.95387   1
  -2  12   4 1128.21 16.3282  -2
   1  12   4 1128.21 16.3282   1
  -3  12   4 117.651 2.63258  -2
   2  12   4 117.651 2.63258   1
  -4  12   4 444.080 6.45287  -2
   3  12   4 444.080 6.45287   1
  -5  12   4 863.284 14.5053  -2
   4  12   4 863.284 14.5053   1
  -6  12   4 1885.15 30.7099  -2
   5  12   4 1885.15 30.7099   1
  -7  12   4 145.716 3.86400  -2
   6  12   4 145.716 3.86400   1
  -8  12   4 38.1567 2.44231  -2
   7  12   4 38.1567 2.44231   1
  -9  12   4 119.996 3.89619  -2
   8  12   4 119.996 3.89619   1
 -10  12   4 273.215 6.21877  -2
   9  12   4 273.215 6.21877   1
 -11  12   4 100.429 4.62103  -2
  10  12   4 100.429 4.62103   1
 -12  12   4 204.422 8.03501  -2
  11  12   4 204.422 8.03501   1
 -13  12   4 65.0279 5.87105  -2
  12  12   4 65.0279 5.87105   1
 -14  12   4 206.179 8.93184  -2
  13  12   4 206.179 8.93184   1
  13  13   4 14.3004 5.14009  -2
 -14  13   4 14.3004 5.14009   1
  12  13   4 10.3403 4.67707  -2
 -13  13   4 10.3403 4.67707   1
  11  13   4 39.7300 4.88498  -2
 -12  13   4 39.7300 4.88498   1
  10  13   4 147.275 6.55967  -2
 -11  13   4 147.275 6.55967   1
   9  13   4 108.131 5.58704  -2
 -10  13   4 108.131 5.58704   1
   8  13   4 0.03252 2.39228  -2
  -9  13   4 0.03252 2.39228   1
   7  13   4 23.0874 2.25322  -2
  -8  13   4 23.0874 2.25322   1
   6  13   4 104.270 3.21965  -2
  -7  13   4 104.270 3.21965   1
   5  13   4 509.991 9.06145  -2
  -6  13   4 509.991 9.06145   1
   4  13   4 251.611 5.17593  -2
  -5  13   4 251.611 5.17593   1
   3  13   4 91.4757 2.46236  -2
  -4  13   4 91.4757 2.46236   1
   2  13   4 78.0260 1.99540  -2
  -3  13   4 78.0260 1.99540   1
   1  13   4 129.111 2.83272  -2
  -2  13   4 129.111 2.83272   1
   0  13   4 189.175 3.62378  -2
  -1  13   4 189.175 3.62378   1
  -1  13   4 188.392 3.58901  -2
   0  13   4 188.392 3.58901   1
  -2  13   4 130.869 2.84632  -2
   1  13   4 130.869 2.84632   1
  -3  13   4 77.7236 2.02229  -2
   2  13   4 77.7236 2.02229   1
  -4  13   4 89.0707 2.76704  -2
   3  13   4 89.0707 2.76704   1
  -5  13   4 243.678 5.12847  -2
   4  13   4 243.678 5.12847   1
  -6  13   4 473.282 10.1599  -2
   5  13   4 473.282 10.1599   1
  -7  13   4 91.4971 3.63068  -2
   6  13   4 91.4971 3.63068   1
  -8  13   4 23.8586 2.63217  -2
   7  13   4 23.8586 2.63217   1
  -9  13   4 0.40533 2.46468  -2
   8  13   4 0.40533 2.46468   1
 -10  13   4 87.7429 4.11395  -2
   9  13   4 87.7429 4.11395   1
 -11  13   4 122.772 6.10762  -2
  10  13   4 122.772 6.10762   1
 -12  13   4 42.4324 4.94802  -2
  11  13   4 42.4324 4.94802   1
 -13  13   4 16.6622 5.08493  -2
  12  13   4 16.6622 5.08493   1
 -14  13   4 8.81631 5.38956  -2
  13  13   4 8.81631 5.38956   1
  13  14   4 34.8772 7.52917  -2
 -14  14   4 34.8772 7.52917   1
  12  14   4 54.9090 5.64052  -2
 -13  14   4 54.9090 5.64052   1
  11  14   4 56.6491 5.11861  -2
 -12  14   4 56.6491 5.11861   1
  10  14   4 76.6238 5.39030  -2
 -11  14   4 76.6238 5.39030   1
   9  14   4 67.5119 4.88890  -2
 -10  14   4 67.5119 4.88890   1
   8  14   4 13.4031 2.79035  -2
  -9  14   4 13.4031 2.79035   1
   7  14   4 95.2090 3.30171  -2
  -8  14   4 95.2090 3.30171   1
   6  14   4 17.5212 2.11769  -2
  -7  14   4 17.5212 2.11769   1
   5  14   4 95.4446 3.51289  -2
  -6  14   4 95.4446 3.51289   1
   4  14   4 41.9449 2.50996  -2
  -5  14   4 41.9449 2.50996   1
   3  14   4 114.227 2.83124  -2
  -4  14   4 114.227 2.83124   1
   2  14   4 96.5486 2.55004  -2
  -3  14   4 96.5486 2.55004   1
   1  14   4 10.3865 1.43853  -2
  -2  14   4 10.3865 1.43853   1
   0  14   4 169.356 3.43450  -2
  -1  14   4 169.356 3.43450   1
  -1  14   4 178.429 3.97006  -2
   0  14   4 178.429 3.97006   1
  -2  14   4 9.33524 1.37142  -2
   1  14   4 9.33524 1.37142   1
  -3  14   4 91.7845 2.86444  -2
   2  14   4 91.7845 2.86444   1
  -4  14   4 114.816 3.24113  -2
   3  14   4 114.816 3.24113   1
  -5  14   4 42.1409 2.24655  -2
   4  14   4 42.1409 2.24655   1
  -6  14   4 88.9369 3.60455  -2
   5  14   4 88.9369 3.60455   1
  -7  14   4 16.8858 2.45565  -2
   6  14   4 16.8858 2.45565   1
  -8  14   4 85.5329 3.66447  -2
   7  14   4 85.5329 3.66447   1
  -9  14   4 6.79173 3.05647  -2
   8  14   4 6.79173 3.05647   1
 -10  14   4 53.3506 4.21388  -2
   9  14   4 53.3506 4.21388   1
 -11  14   4 69.4800 7.10065  -2
  10  14   4 69.4800 7.10065   1
 -12  14   4 46.5624 6.85988  -2
  11  14   4 46.5624 6.85988   1
 -13  14   4 38.7267 5.60545  -2
  12  14   4 38.7267 5.60545   1
 -14  14   4 22.6895 7.45991  -2
  13  14   4 22.6895 7.45991   1
  12  15   4 86.0395 6.24034  -2
 -13  15   4 86.0395 6.24034   1
  11  15   4 42.8020 5.14943  -2
 -12  15   4 42.8020 5.14943   1
  10  15   4 153.847 6.80958  -2
 -11  15   4 153.847 6.80958   1
   9  15   4 35.8602 4.32385  -2
 -10  15   4 35.8602 4.32385   1
   8  15   4 156.883 5.12667  -2
  -9  15   4 156.883 5.12667   1
   7  15   4 110.098 4.19459  -2
  -8  15   4 110.098 4.19459   1
   6  15   4 50.9354 4.07341  -2
  -7  15   4 50.9354 4.07341   1
   5  15   4 5.73473 2.12606  -2
  -6  15   4 5.73473 2.12606   1
   4  15   4 48.1897 2.66262  -2
  -5  15   4 48.1897 2.66262   1
   3  15   4 172.239 4.13655  -2
  -4  15   4 172.239 4.13655   1
   2  15   4 95.9941 2.95322  -2
  -3  15   4 95.9941 2.95322   1
   1  15   4 309.549 6.17830  -2
  -2  15   4 309.549 6.17830   1
   0  15   4 258.721 6.26913  -2
  -1  15   4 258.721 6.26913   1
  -1  15   4 251.596 6.12277  -2
   0  15   4 251.596 6.12277   1
  -2  15   4 305.837 8.80710  -2
   1  15   4 305.837 8.80710   1
  -3  15   4 96.7152 3.47406  -2
   2  15   4 96.7152 3.47406   1
  -4  15   4 171.563 4.14865  -2
   3  15   4 171.563 4.14865   1
  -5  15   4 45.7117 2.36539  -2
   4  15   4 45.7117 2.36539   1
  -6  15   4 6.74453 2.37283  -2
   5  15   4 6.74453 2.37283   1
  -7  15   4 44.3873 3.69855  -2
   6  15   4 44.3873 3.69855   1
  -8  15   4 98.5707 4.89436  -2
   7  15   4 98.5707 4.89436   1
  -9  15   4 130.008 5.57953  -2
   8  15   4 130.008 5.57953   1
 -10  15   4 30.8492 3.69360  -2
   9  15   4 30.8492 3.69360   1
 -11  15   4 153.161 9.33798  -2
  10  15   4 153.161 9.33798   1
 -12  15   4 35.5102 6.69243  -2
  11  15   4 35.5102 6.69243   1
 -13  15   4 70.9173 8.08832  -2
  12  15   4 70.9173 8.08832   1
  12  16   4 171.071 7.97883  -2
 -13  16   4 171.071 7.97883   1
  11  16   4 75.2332 5.76046  -2
 -12  16   4 75.2332 5.76046   1
  10  16   4 36.3299 4.75755  -2
 -11  16   4 36.3299 4.75755   1
   9  16   4 76.4554 5.15973  -2
 -10  16   4 76.4554 5.15973   1
   8  16   4 134.124 4.87441  -2
  -9  16   4 134.124 4.87441   1
   7  16   4 129.401 5.85042  -2
  -8  16   4 129.401 5.85042   1
   6  16   4 225.376 7.63943  -2
  -7  16   4 225.376 7.63943   1
   5  16   4 150.509 5.80189  -2
  -6  16   4 150.509 5.80189   1
   4  16   4 205.911 4.78865  -2
  -5  16   4 205.911 4.78865   1
   3  16   4 278.635 5.81461  -2
  -4  16   4 278.635 5.81461   1
   2  16   4 469.399 8.69527  -2
  -3  16   4 469.399 8.69527   1
   1  16   4 135.638 4.22074  -2
  -2  16   4 135.638 4.22074   1
   0  16   4 22.0443 2.88501  -2
  -1  16   4 22.0443 2.88501   1
  -1  16   4 20.8343 2.75856  -2
   0  16   4 20.8343 2.75856   1
  -2  16   4 141.547 5.35728  -2
   1  16   4 141.547 5.35728   1
  -3  16   4 464.862 9.95898  -2
   2  16   4 464.862 9.95898   1
  -4  16   4 284.163 6.83563  -2
   3  16   4 284.163 6.83563   1
  -5  16   4 203.577 5.46421  -2
   4  16   4 203.577 5.46421   1
  -6  16   4 139.039 5.67125  -2
   5  16   4 139.039 5.67125   1
  -7  16   4 208.000 7.18014  -2
   6  16   4 208.000 7.18014   1
  -8  16   4 113.369 5.37761  -2
   7  16   4 113.369 5.37761   1
  -9  16   4 120.992 5.53361  -2
   8  16   4 120.992 5.53361   1
 -10  16   4 41.7069 5.36036  -2
   9  16   4 41.7069 5.36036   1
 -11  16   4 28.5264 6.16758  -2
  10  16   4 28.5264 6.16758   1
 -12  16   4 86.3721 8.16055  -2
  11  16   4 86.3721 8.16055   1
 -13  16   4 148.101 10.3224  -2
  12  16   4 148.101 10.3224   1
  11  17   4 32.1785 4.94942  -2
 -12  17   4 32.1785 4.94942   1
  10  17   4 21.6773 4.62040  -2
 -11  17   4 21.6773 4.62040   1
   9  17   4 5.29326 4.00174  -2
 -10  17   4 5.29326 4.00174   1
   8  17   4 11.1585 3.93760  -2
  -9  17   4 11.1585 3.93760   1
   7  17   4 55.5220 4.44528  -2
  -8  17   4 55.5220 4.44528   1
   6  17   4 52.9846 3.92945  -2
  -7  17   4 52.9846 3.92945   1
   5  17   4 66.1879 4.14495  -2
  -6  17   4 66.1879 4.14495   1
   4  17   4 16.5152 2.56557  -2
  -5  17   4 16.5152 2.56557   1
   3  17   4 27.1939 2.17848  -2
  -4  17   4 27.1939 2.17848   1
   2  17   4 49.4927 2.42098  -2
  -3  17   4 49.4927 2.42098   1
   1  17   4 12.5624 2.21863  -2
  -2  17   4 12.5624 2.21863   1
   0  17   4 4.03459 2.63557  -2
  -1  17   4 4.03459 2.63557   1
  -1  17   4 3.01548 2.57742  -2
   0  17   4 3.01548 2.57742   1
  -2  17   4 13.7480 2.84929  -2
   1  17   4 13.7480 2.84929   1
  -3  17   4 47.9827 3.53015  -2
   2  17   4 47.9827 3.53015   1
  -4  17   4 29.3194 2.41932  -2
   3  17   4 29.3194 2.41932   1
  -5  17   4 9.66793 2.52302  -2
   4  17   4 9.66793 2.52302   1
  -6  17   4 64.9783 4.23204  -2
   5  17   4 64.9783 4.23204   1
  -7  17   4 51.2944 3.96904  -2
   6  17   4 51.2944 3.96904   1
  -8  17   4 58.3630 4.22160  -2
   7  17   4 58.3630 4.22160   1
  -9  17   4 12.2190 3.47371  -2
   8  17   4 12.2190 3.47371   1
 -10  17   4 2.95498 3.42586  -2
   9  17   4 2.95498 3.42586   1
 -11  17   4 15.7308 6.06662  -2
  10  17   4 15.7308 6.06662   1
 -12  17   4 15.5184 6.50609  -2
  11  17   4 15.5184 6.50609   1
  11  18   4 16.1966 5.15766  -2
 -12  18   4 16.1966 5.15766   1
  10  18   4 6.66803 6.93909  -2
 -11  18   4 6.66803 6.93909   1
   9  18   4 9.86440 6.44456  -2
 -10  18   4 9.86440 6.44456   1
   8  18   4 22.6554 4.20025  -2
  -9  18   4 22.6554 4.20025   1
   7  18   4 12.8823 3.53759  -2
  -8  18   4 12.8823 3.53759   1
   6  18   4 47.9108 3.94792  -2
  -7  18   4 47.9108 3.94792   1
   5  18   4 127.786 5.44363  -2
  -6  18   4 127.786 5.44363   1
   4  18   4 116.273 4.32422  -2
  -5  18   4 116.273 4.32422   1
   3  18   4 55.5673 3.17655  -2
  -4  18   4 55.5673 3.17655   1
   2  18   4 30.9750 2.13332  -2
  -3  18   4 30.9750 2.13332   1
   1  18   4 39.0156 2.73901  -2
  -2  18   4 39.0156 2.73901   1
   0  18   4 34.0331 3.55994  -2
  -1  18   4 34.0331 3.55994   1
  -1  18   4 29.7320 3.25759  -2
   0  18   4 29.7320 3.25759   1
  -2  18   4 39.6407 3.52340  -2
   1  18   4 39.6407 3.52340   1
  -3  18   4 34.7201 3.31622  -2
   2  18   4 34.7201 3.31622   1
  -4  18   4 54.8243 3.13294  -2
   3  18   4 54.8243 3.13294   1
  -5  18   4 119.291 5.30089  -2
   4  18   4 119.291 5.30089   1
  -6  18   4 117.956 5.38061  -2
   5  18   4 117.956 5.38061   1
  -7  18   4 42.6512 3.97919  -2
   6  18   4 42.6512 3.97919   1
  -8  18   4 12.3774 3.44241  -2
   7  18   4 12.3774 3.44241   1
  -9  18   4 28.8168 3.90941  -2
   8  18   4 28.8168 3.90941   1
 -10  18   4 17.6805 3.88534  -2
   9  18   4 17.6805 3.88534   1
 -11  18   4 8.33744 6.39675  -2
  10  18   4 8.33744 6.39675   1
 -12  18   4 6.50262 6.42159  -2
  11  18   4 6.50262 6.42159   1
  10  19   4 190.356 12.3064  -2
 -11  19   4 190.356 12.3064   1
   9  19   4 87.3809 8.81499  -2
 -10  19   4 87.3809 8.81499   1
   8  19   4 82.3380 5.33594  -2
  -9  19   4 82.3380 5.33594   1
   7  19   4 68.2133 4.73128  -2
  -8  19   4 68.2133 4.73128   1
   6  19   4 96.1456 5.08778  -2
  -7  19   4 96.1456 5.08778   1
   5  19   4 188.190 6.87460  -2
  -6  19   4 188.190 6.87460   1
   4  19   4 191.177 5.76353  -2
  -5  19   4 191.177 5.76353   1
   3  19   4 178.828 5.46105  -2
  -4  19   4 178.828 5.46105   1
   2  19   4 3.92738 2.23018  -2
  -3  19   4 3.92738 2.23018   1
   1  19   4 58.3513 3.17142  -2
  -2  19   4 58.3513 3.17142   1
   0  19   4 315.943 9.67658  -2
  -1  19   4 315.943 9.67658   1
  -1  19   4 331.094 10.0012  -2
   0  19   4 331.094 10.0012   1
  -2  19   4 56.8821 4.05308  -2
   1  19   4 56.8821 4.05308   1
  -3  19   4 7.72129 2.86706  -2
   2  19   4 7.72129 2.86706   1
  -4  19   4 197.157 5.65252  -2
   3  19   4 197.157 5.65252   1
  -5  19   4 190.347 6.86232  -2
   4  19   4 190.347 6.86232   1
  -6  19   4 194.832 7.16722  -2
   5  19   4 194.832 7.16722   1
  -7  19   4 95.1777 5.10752  -2
   6  19   4 95.1777 5.10752   1
  -8  19   4 64.9701 4.74434  -2
   7  19   4 64.9701 4.74434   1
  -9  19   4 77.2134 4.99378  -2
   8  19   4 77.2134 4.99378   1
 -10  19   4 77.7171 5.13060  -2
   9  19   4 77.7171 5.13060   1
 -11  19   4 200.785 11.5715  -2
  10  19   4 200.785 11.5715   1
  10  20   4 70.3502 8.98205  -2
 -11  20   4 70.3502 8.98205   1
   9  20   4 33.9456 7.31041  -2
 -10  20   4 33.9456 7.31041   1
   8  20   4 8.88936 4.03466  -2
  -9  20   4 8.88936 4.03466   1
   7  20   4 10.5559 3.74009  -2
  -8  20   4 10.5559 3.74009   1
   6  20   4 51.5681 4.21145  -2
  -7  20   4 51.5681 4.21145   1
   5  20   4 54.7973 5.72338  -2
  -6  20   4 54.7973 5.72338   1
   4  20   4 12.0198 3.48495  -2
  -5  20   4 12.0198 3.48495   1
   3  20   4 34.1641 3.93079  -2
  -4  20   4 34.1641 3.93079   1
   2  20   4 127.203 5.76805  -2
  -3  20   4 127.203 5.76805   1
   1  20   4 5.15001 3.21647  -2
  -2  20   4 5.15001 3.21647   1
   0  20   4 17.7111 3.33846  -2
  -1  20   4 17.7111 3.33846   1
  -1  20   4 15.7875 3.33061  -2
   0  20   4 15.7875 3.33061   1
  -2  20   4 6.75099 3.07304  -2
   1  20   4 6.75099 3.07304   1
  -3  20   4 125.526 5.61426  -2
   2  20   4 125.526 5.61426   1
  -4  20   4 43.3667 3.68912  -2
   3  20   4 43.3667 3.68912   1
  -5  20   4 15.1906 2.90609  -2
   4  20   4 15.1906 2.90609   1
  -6  20   4 56.8816 3.74092  -2
   5  20   4 56.8816 3.74092   1
  -7  20   4 51.0339 4.31591  -2
   6  20   4 51.0339 4.31591   1
  -8  20   4 9.20457 3.72270  -2
   7  20   4 9.20457 3.72270   1
  -9  20   4 3.10941 3.61262  -2
   8  20   4 3.10941 3.61262   1
 -10  20   4 21.5098 3.99354  -2
   9  20   4 21.5098 3.99354   1
 -11  20   4 74.2484 8.03796  -2
  10  20   4 74.2484 8.03796   1
   9  21   4 47.8708 7.79749  -2
 -10  21   4 47.8708 7.79749   1
   8  21   4 55.7362 6.45376  -2
  -9  21   4 55.7362 6.45376   1
   7  21   4 49.4138 6.27809  -2
  -8  21   4 49.4138 6.27809   1
   6  21   4 25.9534 5.22274  -2
  -7  21   4 25.9534 5.22274   1
   5  21   4 59.5704 6.05776  -2
  -6  21   4 59.5704 6.05776   1
   4  21   4 93.9954 5.37681  -2
  -5  21   4 93.9954 5.37681   1
   3  21   4 26.7962 3.55724  -2
  -4  21   4 26.7962 3.55724   1
   2  21   4 51.5000 4.26034  -2
  -3  21   4 51.5000 4.26034   1
   1  21   4 67.2631 4.62725  -2
  -2  21   4 67.2631 4.62725   1
   0  21   4 131.036 5.92299  -2
  -1  21   4 131.036 5.92299   1
  -1  21   4 123.764 5.78814  -2
   0  21   4 123.764 5.78814   1
  -2  21   4 58.1649 4.35320  -2
   1  21   4 58.1649 4.35320   1
  -3  21   4 59.2779 4.41292  -2
   2  21   4 59.2779 4.41292   1
  -4  21   4 37.8224 3.76101  -2
   3  21   4 37.8224 3.76101   1
  -5  21   4 96.7308 5.20746  -2
   4  21   4 96.7308 5.20746   1
  -6  21   4 55.8339 3.82617  -2
   5  21   4 55.8339 3.82617   1
  -7  21   4 34.6171 4.06543  -2
   6  21   4 34.6171 4.06543   1
  -8  21   4 42.8029 4.37827  -2
   7  21   4 42.8029 4.37827   1
  -9  21   4 44.6875 4.56233  -2
   8  21   4 44.6875 4.56233   1
 -10  21   4 26.7417 4.31543  -2
   9  21   4 26.7417 4.31543   1
   8  22   4 47.0129 6.42150  -2
  -9  22   4 47.0129 6.42150   1
   7  22   4 68.1892 7.15562  -2
  -8  22   4 68.1892 7.15562   1
   6  22   4 17.6215 5.10172  -2
  -7  22   4 17.6215 5.10172   1
   5  22   4 37.4015 5.51861  -2
  -6  22   4 37.4015 5.51861   1
   4  22   4 6.65945 3.65109  -2
  -5  22   4 6.65945 3.65109   1
   3  22   4 115.966 5.93546  -2
  -4  22   4 115.966 5.93546   1
   2  22   4 64.3713 4.78238  -2
  -3  22   4 64.3713 4.78238   1
   1  22   4 27.2998 3.91485  -2
  -2  22   4 27.2998 3.91485   1
   0  22   4 41.9677 4.15351  -2
  -1  22   4 41.9677 4.15351   1
  -1  22   4 40.1497 4.15450  -2
   0  22   4 40.1497 4.15450   1
  -2  22   4 32.8211 3.95249  -2
   1  22   4 32.8211 3.95249   1
  -3  22   4 69.2700 4.75389  -2
   2  22   4 69.2700 4.75389   1
  -4  22   4 123.910 5.90844  -2
   3  22   4 123.910 5.90844   1
  -5  22   4 -2.1871 2.46878  -2
   4  22   4 -2.1871 2.46878   1
  -6  22   4 25.0748 3.11656  -2
   5  22   4 25.0748 3.11656   1
  -7  22   4 12.7642 3.74135  -2
   6  22   4 12.7642 3.74135   1
  -8  22   4 75.5022 5.26771  -2
   7  22   4 75.5022 5.26771   1
  -9  22   4 49.7223 4.85339  -2
   8  22   4 49.7223 4.85339   1
   7  23   4 157.373 10.1015  -2
  -8  23   4 157.373 10.1015   1
   6  23   4 28.6490 5.58733  -2
  -7  23   4 28.6490 5.58733   1
   5  23   4 13.2481 4.96867  -2
  -6  23   4 13.2481 4.96867   1
   4  23   4 12.9747 3.90870  -2
  -5  23   4 12.9747 3.90870   1
   3  23   4 68.7187 5.06677  -2
  -4  23   4 68.7187 5.06677   1
   2  23   4 245.759 8.81319  -2
  -3  23   4 245.759 8.81319   1
   1  23   4 274.074 9.37540  -2
  -2  23   4 274.074 9.37540   1
   0  23   4 23.6735 3.88013  -2
  -1  23   4 23.6735 3.88013   1
  -1  23   4 22.5180 3.92372  -2
   0  23   4 22.5180 3.92372   1
  -2  23   4 288.920 9.69590  -2
   1  23   4 288.920 9.69590   1
  -3  23   4 230.220 8.41456  -2
   2  23   4 230.220 8.41456   1
  -4  23   4 68.2933 4.84394  -2
   3  23   4 68.2933 4.84394   1
  -5  23   4 8.92736 3.23411  -2
   4  23   4 8.92736 3.23411   1
  -6  23   4 12.1436 2.80151  -2
   5  23   4 12.1436 2.80151   1
  -7  23   4 21.8187 4.00711  -2
   6  23   4 21.8187 4.00711   1
  -8  23   4 159.889 7.18546  -2
   7  23   4 159.889 7.18546   1
   6  24   4 17.7247 5.39525  -2
  -7  24   4 17.7247 5.39525   1
   5  24   4 24.0502 5.39838  -2
  -6  24   4 24.0502 5.39838   1
   4  24   4 8.20661 3.92597  -2
  -5  24   4 8.20661 3.92597   1
   3  24   4 15.5185 3.26705  -2
  -4  24   4 15.5185 3.26705   1
   2  24   4 14.1412 4.01750  -2
  -3  24   4 14.1412 4.01750   1
   1  24   4 28.7126 4.17650  -2
  -2  24   4 28.7126 4.17650   1
   0  24   4 2.82819 3.57757  -2
  -1  24   4 2.82819 3.57757   1
  -1  24   4 4.56693 3.59143  -2
   0  24   4 4.56693 3.59143   1
  -2  24   4 25.2083 4.10955  -2
   1  24   4 25.2083 4.10955   1
  -3  24   4 16.9004 3.96223  -2
   2  24   4 16.9004 3.96223   1
  -4  24   4 23.4060 3.38437  -2
   3  24   4 23.4060 3.38437   1
  -5  24   4 9.27299 3.39488  -2
   4  24   4 9.27299 3.39488   1
  -6  24   4 21.7034 3.70200  -2
   5  24   4 21.7034 3.70200   1
  -7  24   4 15.5662 4.09339  -2
   6  24   4 15.5662 4.09339   1
   5  25   4 6.79356 5.22309  -2
  -6  25   4 6.79356 5.22309   1
   4  25   4 8.33673 4.11854  -2
  -5  25   4 8.33673 4.11854   1
   3  25   4 21.2419 3.79465  -2
  -4  25   4 21.2419 3.79465   1
   2  25   4 24.6647 4.30136  -2
  -3  25   4 24.6647 4.30136   1
   1  25   4 4.80380 3.76358  -2
  -2  25   4 4.80380 3.76358   1
   0  25   4 18.0828 4.04493  -2
  -1  25   4 18.0828 4.04493   1
  -1  25   4 21.5435 4.11542  -2
   0  25   4 21.5435 4.11542   1
  -2  25   4 4.98475 3.66024  -2
   1  25   4 4.98475 3.66024   1
  -3  25   4 15.8883 4.09727  -2
   2  25   4 15.8883 4.09727   1
  -4  25   4 21.6623 3.51539  -2
   3  25   4 21.6623 3.51539   1
  -5  25   4 4.92112 3.28324  -2
   4  25   4 4.92112 3.28324   1
  -6  25   4 7.69900 3.43336  -2
   5  25   4 7.69900 3.43336   1
   3  26   4 8.40448 3.23947  -2
  -4  26   4 8.40448 3.23947   1
   2  26   4 10.1072 4.15698  -2
  -3  26   4 10.1072 4.15698   1
   1  26   4 14.6726 4.24416  -2
  -2  26   4 14.6726 4.24416   1
   0  26   4 10.8171 3.99113  -2
  -1  26   4 10.8171 3.99113   1
  -1  26   4 10.5402 4.08202  -2
   0  26   4 10.5402 4.08202   1
  -2  26   4 18.9876 4.09393  -2
   1  26   4 18.9876 4.09393   1
  -3  26   4 7.12383 3.34537  -2
   2  26   4 7.12383 3.34537   1
  -4  26   4 10.9161 3.39807  -2
   3  26   4 10.9161 3.39807   1
  15   0   5 -3.1267 7.24555  -2
 -16   0   5 -3.1267 7.24555   1
  14   0   5 1.53504 5.07812  -2
 -15   0   5 1.53504 5.07812   1
  13   0   5 -3.5617 4.79545  -2
 -14   0   5 -3.5617 4.79545   1
  12   0   5 -5.6153 4.35572  -2
 -13   0   5 -5.6153 4.35572   1
  11   0   5 0.98929 6.24228  -2
 -12   0   5 0.98929 6.24228   1
  10   0   5 -3.0847 3.79651  -2
 -11   0   5 -3.0847 3.79651   1
   9   0   5 3.34286 3.45528  -2
 -10   0   5 3.34286 3.45528   1
   8   0   5 2.03289 2.99306  -2
  -9   0   5 2.03289 2.99306   1
   7   0   5 0.12998 1.95334  -2
  -8   0   5 0.12998 1.95334   1
   6   0   5 -1.5033 1.30641  -2
  -7   0   5 -1.5033 1.30641   1
   5   0   5 -1.4831 1.17468  -2
  -6   0   5 -1.4831 1.17468   1
   4   0   5 1.76813 1.15585  -2
  -5   0   5 1.76813 1.15585   1
   3   0   5 0.37221 0.77588  -2
  -4   0   5 0.37221 0.77588   1
   2   0   5 0.21094 0.84126  -2
  -3   0   5 0.21094 0.84126   1
   1   0   5 0.67153 0.88866  -2
  -2   0   5 0.67153 0.88866   1
   0   0   5 -0.2978 1.17308  -2
  -1   0   5 -0.2978 1.17308   1
  -1   0   5 0.02008 0.97995  -2
   0   0   5 0.02008 0.97995   1
  -2   0   5 -0.8360 1.24527  -2
   1   0   5 -0.8360 1.24527   1
  -3   0   5 -1.8844 0.97778  -2
   2   0   5 -1.8844 0.97778   1
  -4   0   5 -1.4286 0.96764  -2
   3   0   5 -1.4286 0.96764   1
  -5   0   5 -0.3573 1.54868  -2
   4   0   5 -0.3573 1.54868   1
  -6   0   5 -0.1386 1.21988  -2
   5   0   5 -0.1386 1.21988   1
  -7   0   5 -0.5981 1.19432  -2
   6   0   5 -0.5981 1.19432   1
  -8   0   5 -1.3549 1.72180  -2
   7   0   5 -1.3549 1.72180   1
  -9   0   5 4.61840 2.33748  -2
   8   0   5 4.61840 2.33748   1
 -10   0   5 2.40932 4.50303  -2
   9   0   5 2.40932 4.50303   1
 -11   0   5 4.25319 3.79886  -2
  10   0   5 4.25319 3.79886   1
 -12   0   5 -6.1096 6.36296  -2
  11   0   5 -6.1096 6.36296   1
 -13   0   5 -6.0847 7.38106  -2
  12   0   5 -6.0847 7.38106   1
 -14   0   5 -15.679 8.00244  -2
  13   0   5 -15.679 8.00244   1
 -15   0   5 -2.7724 8.85515  -2
  14   0   5 -2.7724 8.85515   1
  15   1   5 124.474 7.31706  -2
 -16   1   5 124.474 7.31706   1
  14   1   5 46.8404 4.65094  -2
 -15   1   5 46.8404 4.65094   1
  13   1   5 47.6168 4.38905  -2
 -14   1   5 47.6168 4.38905   1
  12   1   5 39.3367 3.43995  -2
 -13   1   5 39.3367 3.43995   1
  11   1   5 174.367 4.99762  -2
 -12   1   5 174.367 4.99762   1
  10   1   5 125.443 4.12187  -2
 -11   1   5 125.443 4.12187   1
   9   1   5 239.189 5.44835  -2
 -10   1   5 239.189 5.44835   1
   8   1   5 93.2653 3.13610  -2
  -9   1   5 93.2653 3.13610   1
   7   1   5 126.487 2.74912  -2
  -8   1   5 126.487 2.74912   1
   6   1   5 213.296 2.74095  -2
  -7   1   5 213.296 2.74095   1
   5   1   5 442.042 4.03025  -2
  -6   1   5 442.042 4.03025   1
   4   1   5 917.175 7.03144  -2
  -5   1   5 917.175 7.03144   1
   3   1   5 23.6623 0.73371  -2
  -4   1   5 23.6623 0.73371   1
   2   1   5 174.830 1.75975  -2
  -3   1   5 174.830 1.75975   1
   1   1   5 365.425 3.24920  -2
  -2   1   5 365.425 3.24920   1
   0   1   5 131.589 1.72167  -2
  -1   1   5 131.589 1.72167   1
  -1   1   5 131.561 1.59376  -2
   0   1   5 131.561 1.59376   1
  -2   1   5 375.843 4.12748  -2
   1   1   5 375.843 4.12748   1
  -3   1   5 174.567 2.33480  -2
   2   1   5 174.567 2.33480   1
  -4   1   5 22.1149 0.90026  -2
   3   1   5 22.1149 0.90026   1
  -5   1   5 916.146 8.05764  -2
   4   1   5 916.146 8.05764   1
  -6   1   5 450.719 4.41624  -2
   5   1   5 450.719 4.41624   1
  -7   1   5 217.224 2.54405  -2
   6   1   5 217.224 2.54405   1
  -8   1   5 124.259 2.34957  -2
   7   1   5 124.259 2.34957   1
  -9   1   5 94.1087 2.86098  -2
   8   1   5 94.1087 2.86098   1
 -10   1   5 238.948 4.90041  -2
   9   1   5 238.948 4.90041   1
 -11   1   5 114.429 3.48124  -2
  10   1   5 114.429 3.48124   1
 -12   1   5 164.856 7.39806  -2
  11   1   5 164.856 7.39806   1
 -13   1   5 45.9969 5.92275  -2
  12   1   5 45.9969 5.92275   1
 -14   1   5 40.5300 6.20814  -2
  13   1   5 40.5300 6.20814   1
 -15   1   5 40.3971 7.04966  -2
  14   1   5 40.3971 7.04966   1
 -16   2   5 7.85137 2.81840   1
  14   2   5 64.7649 4.84154  -2
 -15   2   5 64.7649 4.84154   1
  13   2   5 46.8070 4.30185  -2
 -14   2   5 46.8070 4.30185   1
  12   2   5 4.27422 3.60966  -2
 -13   2   5 4.27422 3.60966   1
  11   2   5 164.582 4.85920  -2
 -12   2   5 164.582 4.85920   1
  10   2   5 32.0202 2.95198  -2
 -11   2   5 32.0202 2.95198   1
   9   2   5 34.1941 2.75427  -2
 -10   2   5 34.1941 2.75427   1
   8   2   5 61.4082 2.82728  -2
  -9   2   5 61.4082 2.82728   1
   7   2   5 35.2648 1.73580  -2
  -8   2   5 35.2648 1.73580   1
   6   2   5 10.8570 1.07231  -2
  -7   2   5 10.8570 1.07231   1
   5   2   5 958.325 8.87446  -2
  -6   2   5 958.325 8.87446   1
   4   2   5 2127.46 16.3433  -2
  -5   2   5 2127.46 16.3433   1
   3   2   5 196.641 1.75082  -2
  -4   2   5 196.641 1.75082   1
   2   2   5 216.401 1.99262  -2
  -3   2   5 216.401 1.99262   1
   1   2   5 159.229 1.77564  -2
  -2   2   5 159.229 1.77564   1
   0   2   5 203.111 2.32919  -2
  -1   2   5 203.111 2.32919   1
  -1   2   5 203.120 2.40521  -2
   0   2   5 203.120 2.40521   1
  -2   2   5 158.120 2.10830  -2
   1   2   5 158.120 2.10830   1
  -3   2   5 219.713 2.45478  -2
   2   2   5 219.713 2.45478   1
  -4   2   5 189.894 1.99986  -2
   3   2   5 189.894 1.99986   1
  -5   2   5 2120.52 17.4350  -2
   4   2   5 2120.52 17.4350   1
  -6   2   5 949.211 8.76430  -2
   5   2   5 949.211 8.76430   1
  -7   2   5 12.0930 1.13619  -2
   6   2   5 12.0930 1.13619   1
  -8   2   5 36.0801 1.82831  -2
   7   2   5 36.0801 1.82831   1
  -9   2   5 61.3542 2.51038  -2
   8   2   5 61.3542 2.51038   1
 -10   2   5 39.1080 2.48652  -2
   9   2   5 39.1080 2.48652   1
 -11   2   5 36.0004 2.58179  -2
  10   2   5 36.0004 2.58179   1
 -12   2   5 161.838 5.57370  -2
  11   2   5 161.838 5.57370   1
 -13   2   5 -5.7598 5.28068  -2
  12   2   5 -5.7598 5.28068   1
 -14   2   5 43.5568 6.28016  -2
  13   2   5 43.5568 6.28016   1
 -15   2   5 66.9185 7.45140  -2
  14   2   5 66.9185 7.45140   1
 -16   3   5 234.093 7.20008   1
  14   3   5 23.1169 4.52315  -2
 -15   3   5 23.1169 4.52315   1
  13   3   5 8.08830 3.79840  -2
 -14   3   5 8.08830 3.79840   1
  12   3   5 9.98235 3.66281  -2
 -13   3   5 9.98235 3.66281   1
  11   3   5 32.1176 3.65268  -2
 -12   3   5 32.1176 3.65268   1
  10   3   5 125.927 4.68368  -2
 -11   3   5 125.927 4.68368   1
   9   3   5 163.072 4.35767  -2
 -10   3   5 163.072 4.35767   1
   8   3   5 58.9054 2.38418  -2
  -9   3   5 58.9054 2.38418   1
   7   3   5 2.56775 1.49500  -2
  -8   3   5 2.56775 1.49500   1
   6   3   5 166.074 2.47823  -2
  -7   3   5 166.074 2.47823   1
   5   3   5 1434.24 13.0115  -2
  -6   3   5 1434.24 13.0115   1
   4   3   5 612.987 5.16403  -2
  -5   3   5 612.987 5.16403   1
   3   3   5 405.199 3.38397  -2
  -4   3   5 405.199 3.38397   1
   2   3   5 394.865 3.36438  -2
  -3   3   5 394.865 3.36438   1
   1   3   5 235.494 2.56157  -2
  -2   3   5 235.494 2.56157   1
   0   3   5 555.780 5.38272  -2
  -1   3   5 555.780 5.38272   1
  -1   3   5 554.180 5.77812  -2
   0   3   5 554.180 5.77812   1
  -2   3   5 228.660 2.49793  -2
   1   3   5 228.660 2.49793   1
  -3   3   5 396.242 3.88645  -2
   2   3   5 396.242 3.88645   1
  -4   3   5 396.625 3.70237  -2
   3   3   5 396.625 3.70237   1
  -5   3   5 602.866 5.70590  -2
   4   3   5 602.866 5.70590   1
  -6   3   5 1445.04 14.4632  -2
   5   3   5 1445.04 14.4632   1
  -7   3   5 166.947 2.71059  -2
   6   3   5 166.947 2.71059   1
  -8   3   5 0.52303 1.68774  -2
   7   3   5 0.52303 1.68774   1
  -9   3   5 58.6621 2.53141  -2
   8   3   5 58.6621 2.53141   1
 -10   3   5 155.972 3.85094  -2
   9   3   5 155.972 3.85094   1
 -11   3   5 125.671 3.62907  -2
  10   3   5 125.671 3.62907   1
 -12   3   5 37.4879 3.93980  -2
  11   3   5 37.4879 3.93980   1
 -13   3   5 10.9515 3.87530  -2
  12   3   5 10.9515 3.87530   1
 -14   3   5 -6.8008 5.45475  -2
  13   3   5 -6.8008 5.45475   1
 -15   3   5 21.5563 6.72750  -2
  14   3   5 21.5563 6.72750   1
 -16   4   5 33.6136 3.77837   1
  14   4   5 41.9926 4.59915  -2
 -15   4   5 41.9926 4.59915   1
  13   4   5 0.34544 3.78508  -2
 -14   4   5 0.34544 3.78508   1
  12   4   5 9.72063 3.63350  -2
 -13   4   5 9.72063 3.63350   1
  11   4   5 74.5975 4.21907  -2
 -12   4   5 74.5975 4.21907   1
  10   4   5 323.990 7.88952  -2
 -11   4   5 323.990 7.88952   1
   9   4   5 12.7465 2.91182  -2
 -10   4   5 12.7465 2.91182   1
   8   4   5 38.6289 2.49543  -2
  -9   4   5 38.6289 2.49543   1
   7   4   5 17.7891 1.78241  -2
  -8   4   5 17.7891 1.78241   1
   6   4   5 85.3018 1.73752  -2
  -7   4   5 85.3018 1.73752   1
   5   4   5 655.911 6.27232  -2
  -6   4   5 655.911 6.27232   1
   4   4   5 445.912 3.88045  -2
  -5   4   5 445.912 3.88045   1
   3   4   5 19.1625 0.67318  -2
  -4   4   5 19.1625 0.67318   1
   2   4   5 16.4184 0.62957  -2
  -3   4   5 16.4184 0.62957   1
   1   4   5 382.418 3.68810  -2
  -2   4   5 382.418 3.68810   1
   0   4   5 235.389 2.41009  -2
  -1   4   5 235.389 2.41009   1
  -1   4   5 233.436 2.55556  -2
   0   4   5 233.436 2.55556   1
  -2   4   5 376.398 3.66445  -2
   1   4   5 376.398 3.66445   1
  -3   4   5 13.2215 0.59333  -2
   2   4   5 13.2215 0.59333   1
  -4   4   5 19.4691 0.67806  -2
   3   4   5 19.4691 0.67806   1
  -5   4   5 441.478 4.13464  -2
   4   4   5 441.478 4.13464   1
  -6   4   5 659.489 6.94275  -2
   5   4   5 659.489 6.94275   1
  -7   4   5 86.8972 2.05665  -2
   6   4   5 86.8972 2.05665   1
  -8   4   5 16.0823 1.89585  -2
   7   4   5 16.0823 1.89585   1
  -9   4   5 37.1101 2.30480  -2
   8   4   5 37.1101 2.30480   1
 -10   4   5 13.4591 2.26031  -2
   9   4   5 13.4591 2.26031   1
 -11   4   5 314.784 6.10983  -2
  10   4   5 314.784 6.10983   1
 -12   4   5 74.4496 4.41642  -2
  11   4   5 74.4496 4.41642   1
 -13   4   5 11.4433 3.99415  -2
  12   4   5 11.4433 3.99415   1
 -14   4   5 -7.9081 3.99718  -2
  13   4   5 -7.9081 3.99718   1
 -15   4   5 40.7448 7.04189  -2
  14   4   5 40.7448 7.04189   1
  14   5   5 5.60299 4.20284  -2
 -15   5   5 5.60299 4.20284   1
  13   5   5 29.7073 4.14304  -2
 -14   5   5 29.7073 4.14304   1
  12   5   5 47.5547 4.13262  -2
 -13   5   5 47.5547 4.13262   1
  11   5   5 1.24779 3.26541  -2
 -12   5   5 1.24779 3.26541   1
  10   5   5 99.5302 4.34889  -2
 -11   5   5 99.5302 4.34889   1
   9   5   5 67.4847 3.61786  -2
 -10   5   5 67.4847 3.61786   1
   8   5   5 13.7251 2.16867  -2
  -9   5   5 13.7251 2.16867   1
   7   5   5 47.9685 2.10907  -2
  -8   5   5 47.9685 2.10907   1
   6   5   5 159.371 2.83783  -2
  -7   5   5 159.371 2.83783   1
   5   5   5 460.471 5.33032  -2
  -6   5   5 460.471 5.33032   1
   4   5   5 155.406 1.76451  -2
  -5   5   5 155.406 1.76451   1
   3   5   5 305.867 2.67058  -2
  -4   5   5 305.867 2.67058   1
   2   5   5 279.897 2.43497  -2
  -3   5   5 279.897 2.43497   1
   1   5   5 30.6721 0.73245  -2
  -2   5   5 30.6721 0.73245   1
   0   5   5 136.758 1.45534  -2
  -1   5   5 136.758 1.45534   1
  -1   5   5 134.163 1.50866  -2
   0   5   5 134.163 1.50866   1
  -2   5   5 31.2895 0.70294  -2
   1   5   5 31.2895 0.70294   1
  -3   5   5 275.390 2.49829  -2
   2   5   5 275.390 2.49829   1
  -4   5   5 301.245 2.81766  -2
   3   5   5 301.245 2.81766   1
  -5   5   5 153.035 1.85576  -2
   4   5   5 153.035 1.85576   1
  -6   5   5 461.446 5.38827  -2
   5   5   5 461.446 5.38827   1
  -7   5   5 161.900 3.49226  -2
   6   5   5 161.900 3.49226   1
  -8   5   5 45.4509 2.20516  -2
   7   5   5 45.4509 2.20516   1
  -9   5   5 14.0400 2.05022  -2
   8   5   5 14.0400 2.05022   1
 -10   5   5 62.4626 2.72665  -2
   9   5   5 62.4626 2.72665   1
 -11   5   5 99.0986 3.41503  -2
  10   5   5 99.0986 3.41503   1
 -12   5   5 -5.2788 3.53061  -2
  11   5   5 -5.2788 3.53061   1
 -13   5   5 51.7948 4.49868  -2
  12   5   5 51.7948 4.49868   1
 -14   5   5 18.3408 4.43193  -2
  13   5   5 18.3408 4.43193   1
 -15   5   5 -3.2426 6.37865  -2
  14   5   5 -3.2426 6.37865   1
  14   6   5 11.6634 4.31123  -2
 -15   6   5 11.6634 4.31123   1
  13   6   5 34.2095 4.28721  -2
 -14   6   5 34.2095 4.28721   1
  12   6   5 32.3576 3.98719  -2
 -13   6   5 32.3576 3.98719   1
  11   6   5 27.7955 3.63290  -2
 -12   6   5 27.7955 3.63290   1
  10   6   5 71.9986 4.00629  -2
 -11   6   5 71.9986 4.00629   1
   9   6   5 39.2024 3.29884  -2
 -10   6   5 39.2024 3.29884   1
   8   6   5 11.9948 2.23170  -2
  -9   6   5 11.9948 2.23170   1
   7   6   5 41.0461 1.93405  -2
  -8   6   5 41.0461 1.93405   1
   6   6   5 164.784 2.92612  -2
  -7   6   5 164.784 2.92612   1
   5   6   5 41.1925 1.32671  -2
  -6   6   5 41.1925 1.32671   1
   4   6   5 167.067 1.95565  -2
  -5   6   5 167.067 1.95565   1
   3   6   5 477.014 4.09969  -2
  -4   6   5 477.014 4.09969   1
   2   6   5 56.5501 0.84693  -2
  -3   6   5 56.5501 0.84693   1
   1   6   5 145.999 1.45393  -2
  -2   6   5 145.999 1.45393   1
   0   6   5 319.505 2.73297  -2
  -1   6   5 319.505 2.73297   1
  -1   6   5 312.362 2.85105  -2
   0   6   5 312.362 2.85105   1
  -2   6   5 141.431 1.57214  -2
   1   6   5 141.431 1.57214   1
  -3   6   5 54.9841 0.77511  -2
   2   6   5 54.9841 0.77511   1
  -4   6   5 467.385 4.16897  -2
   3   6   5 467.385 4.16897   1
  -5   6   5 160.661 2.06078  -2
   4   6   5 160.661 2.06078   1
  -6   6   5 41.9209 1.42176  -2
   5   6   5 41.9209 1.42176   1
  -7   6   5 164.607 3.56222  -2
   6   6   5 164.607 3.56222   1
  -8   6   5 44.5504 2.24506  -2
   7   6   5 44.5504 2.24506   1
  -9   6   5 13.0605 2.12335  -2
   8   6   5 13.0605 2.12335   1
 -10   6   5 39.1425 2.55778  -2
   9   6   5 39.1425 2.55778   1
 -11   6   5 68.2346 3.05310  -2
  10   6   5 68.2346 3.05310   1
 -12   6   5 29.7648 3.93515  -2
  11   6   5 29.7648 3.93515   1
 -13   6   5 33.9355 4.37522  -2
  12   6   5 33.9355 4.37522   1
 -14   6   5 26.4412 4.45978  -2
  13   6   5 26.4412 4.45978   1
 -15   6   5 6.22324 4.80569  -2
  14   6   5 6.22324 4.80569   1
  14   7   5 5.17768 4.38040  -2
 -15   7   5 5.17768 4.38040   1
  13   7   5 10.7261 4.06067  -2
 -14   7   5 10.7261 4.06067   1
  12   7   5 70.6434 4.63634  -2
 -13   7   5 70.6434 4.63634   1
  11   7   5 5.63367 3.43309  -2
 -12   7   5 5.63367 3.43309   1
  10   7   5 42.0290 3.64270  -2
 -11   7   5 42.0290 3.64270   1
   9   7   5 215.922 6.04387  -2
 -10   7   5 215.922 6.04387   1
   8   7   5 187.783 4.52390  -2
  -9   7   5 187.783 4.52390   1
   7   7   5 93.1269 2.72100  -2
  -8   7   5 93.1269 2.72100   1
   6   7   5 237.245 4.04299  -2
  -7   7   5 237.245 4.04299   1
   5   7   5 454.647 5.33368  -2
  -6   7   5 454.647 5.33368   1
   4   7   5 262.290 3.16609  -2
  -5   7   5 262.290 3.16609   1
   3   7   5 156.030 1.69438  -2
  -4   7   5 156.030 1.69438   1
   2   7   5 524.811 4.20308  -2
  -3   7   5 524.811 4.20308   1
   1   7   5 229.751 2.02032  -2
  -2   7   5 229.751 2.02032   1
   0   7   5 32.2790 0.65619  -2
  -1   7   5 32.2790 0.65619   1
  -1   7   5 32.3052 0.65866  -2
   0   7   5 32.3052 0.65866   1
  -2   7   5 230.183 2.21250  -2
   1   7   5 230.183 2.21250   1
  -3   7   5 516.556 4.39519  -2
   2   7   5 516.556 4.39519   1
  -4   7   5 152.496 1.86291  -2
   3   7   5 152.496 1.86291   1
  -5   7   5 256.235 2.93359  -2
   4   7   5 256.235 2.93359   1
  -6   7   5 448.246 6.64650  -2
   5   7   5 448.246 6.64650   1
  -7   7   5 233.793 4.52409  -2
   6   7   5 233.793 4.52409   1
  -8   7   5 92.8192 2.86170  -2
   7   7   5 92.8192 2.86170   1
  -9   7   5 187.336 4.21361  -2
   8   7   5 187.336 4.21361   1
 -10   7   5 204.928 4.61181  -2
   9   7   5 204.928 4.61181   1
 -11   7   5 43.9162 2.81619  -2
  10   7   5 43.9162 2.81619   1
 -12   7   5 13.7476 3.81050  -2
  11   7   5 13.7476 3.81050   1
 -13   7   5 63.7994 4.78404  -2
  12   7   5 63.7994 4.78404   1
 -14   7   5 7.94163 4.34666  -2
  13   7   5 7.94163 4.34666   1
 -15   7   5 12.3430 4.73050  -2
  14   7   5 12.3430 4.73050   1
  14   8   5 45.4644 4.82706  -2
 -15   8   5 45.4644 4.82706   1
  13   8   5 24.4200 4.27323  -2
 -14   8   5 24.4200 4.27323   1
  12   8   5 80.9991 4.70702  -2
 -13   8   5 80.9991 4.70702   1
  11   8   5 123.775 5.06337  -2
 -12   8   5 123.775 5.06337   1
  10   8   5 150.576 5.22567  -2
 -11   8   5 150.576 5.22567   1
   9   8   5 305.422 7.54485  -2
 -10   8   5 305.422 7.54485   1
   8   8   5 196.279 4.66759  -2
  -9   8   5 196.279 4.66759   1
   7   8   5 64.1515 2.48340  -2
  -8   8   5 64.1515 2.48340   1
   6   8   5 98.5423 2.52089  -2
  -7   8   5 98.5423 2.52089   1
   5   8   5 689.655 8.24685  -2
  -6   8   5 689.655 8.24685   1
   4   8   5 429.698 5.04569  -2
  -5   8   5 429.698 5.04569   1
   3   8   5 27.4382 0.90316  -2
  -4   8   5 27.4382 0.90316   1
   2   8   5 215.755 2.20821  -2
  -3   8   5 215.755 2.20821   1
   1   8   5 763.369 6.53113  -2
  -2   8   5 763.369 6.53113   1
   0   8   5 948.428 7.69007  -2
  -1   8   5 948.428 7.69007   1
  -1   8   5 956.572 8.03143  -2
   0   8   5 956.572 8.03143   1
  -2   8   5 755.566 6.71413  -2
   1   8   5 755.566 6.71413   1
  -3   8   5 213.130 2.45353  -2
   2   8   5 213.130 2.45353   1
  -4   8   5 26.4782 0.90565  -2
   3   8   5 26.4782 0.90565   1
  -5   8   5 415.239 5.27058  -2
   4   8   5 415.239 5.27058   1
  -6   8   5 673.007 10.4721  -2
   5   8   5 673.007 10.4721   1
  -7   8   5 97.0695 2.85796  -2
   6   8   5 97.0695 2.85796   1
  -8   8   5 62.3225 2.58693  -2
   7   8   5 62.3225 2.58693   1
  -9   8   5 193.943 4.37430  -2
   8   8   5 193.943 4.37430   1
 -10   8   5 295.801 5.87770  -2
   9   8   5 295.801 5.87770   1
 -11   8   5 144.866 4.08847  -2
  10   8   5 144.866 4.08847   1
 -12   8   5 123.924 5.37152  -2
  11   8   5 123.924 5.37152   1
 -13   8   5 87.2345 5.11484  -2
  12   8   5 87.2345 5.11484   1
 -14   8   5 19.5753 4.48376  -2
  13   8   5 19.5753 4.48376   1
 -15   8   5 32.8177 5.17532  -2
  14   8   5 32.8177 5.17532   1
  14   9   5 74.3175 7.02817  -2
 -15   9   5 74.3175 7.02817   1
  13   9   5 0.49816 3.96716  -2
 -14   9   5 0.49816 3.96716   1
  12   9   5 70.8146 4.55348  -2
 -13   9   5 70.8146 4.55348   1
  11   9   5 19.6907 3.64528  -2
 -12   9   5 19.6907 3.64528   1
  10   9   5 366.767 8.84947  -2
 -11   9   5 366.767 8.84947   1
   9   9   5 450.285 9.94642  -2
 -10   9   5 450.285 9.94642   1
   8   9   5 33.0612 2.55075  -2
  -9   9   5 33.0612 2.55075   1
   7   9   5 71.8462 2.88622  -2
  -8   9   5 71.8462 2.88622   1
   6   9   5 178.061 4.20485  -2
  -7   9   5 178.061 4.20485   1
   5   9   5 716.784 9.84158  -2
  -6   9   5 716.784 9.84158   1
   4   9   5 157.328 2.57605  -2
  -5   9   5 157.328 2.57605   1
   3   9   5 259.434 3.34022  -2
  -4   9   5 259.434 3.34022   1
   2   9   5 36.8402 0.97436  -2
  -3   9   5 36.8402 0.97436   1
   1   9   5 213.687 2.62870  -2
  -2   9   5 213.687 2.62870   1
   0   9   5 1122.96 10.1963  -2
  -1   9   5 1122.96 10.1963   1
  -1   9   5 1122.67 11.1296  -2
   0   9   5 1122.67 11.1296   1
  -2   9   5 212.951 2.48176  -2
   1   9   5 212.951 2.48176   1
  -3   9   5 36.6131 1.04530  -2
   2   9   5 36.6131 1.04530   1
  -4   9   5 258.446 3.59149  -2
   3   9   5 258.446 3.59149   1
  -5   9   5 154.873 3.06446  -2
   4   9   5 154.873 3.06446   1
  -6   9   5 708.034 11.0154  -2
   5   9   5 708.034 11.0154   1
  -7   9   5 178.393 3.92541  -2
   6   9   5 178.393 3.92541   1
  -8   9   5 66.4338 2.70404  -2
   7   9   5 66.4338 2.70404   1
  -9   9   5 29.8511 2.49230  -2
   8   9   5 29.8511 2.49230   1
 -10   9   5 433.059 7.75168  -2
   9   9   5 433.059 7.75168   1
 -11   9   5 347.742 6.74558  -2
  10   9   5 347.742 6.74558   1
 -12   9   5 15.9903 3.87672  -2
  11   9   5 15.9903 3.87672   1
 -13   9   5 69.9184 4.88496  -2
  12   9   5 69.9184 4.88496   1
 -14   9   5 3.09019 4.36490  -2
  13   9   5 3.09019 4.36490   1
 -15   9   5 55.0926 5.44289  -2
  14   9   5 55.0926 5.44289   1
 -15  10   5 127.225 9.06690   1
  13  10   5 30.4651 5.71038  -2
 -14  10   5 30.4651 5.71038   1
  12  10   5 17.9044 3.85752  -2
 -13  10   5 17.9044 3.85752   1
  11  10   5 173.242 5.88596  -2
 -12  10   5 173.242 5.88596   1
  10  10   5 381.801 9.04612  -2
 -11  10   5 381.801 9.04612   1
   9  10   5 169.356 5.32324  -2
 -10  10   5 169.356 5.32324   1
   8  10   5 144.852 4.05330  -2
  -9  10   5 144.852 4.05330   1
   7  10   5 41.9014 2.59624  -2
  -8  10   5 41.9014 2.59624   1
   6  10   5 171.642 4.18269  -2
  -7  10   5 171.642 4.18269   1
   5  10   5 909.001 13.4195  -2
  -6  10   5 909.001 13.4195   1
   4  10   5 1310.66 18.7918  -2
  -5  10   5 1310.66 18.7918   1
   3  10   5 140.835 2.38832  -2
  -4  10   5 140.835 2.38832   1
   2  10   5 103.139 2.13070  -2
  -3  10   5 103.139 2.13070   1
   1  10   5 434.524 5.34028  -2
  -2  10   5 434.524 5.34028   1
   0  10   5 517.243 6.18634  -2
  -1  10   5 517.243 6.18634   1
  -1  10   5 511.369 6.51876  -2
   0  10   5 511.369 6.51876   1
  -2  10   5 429.754 6.14226  -2
   1  10   5 429.754 6.14226   1
  -3  10   5 101.469 2.11044  -2
   2  10   5 101.469 2.11044   1
  -4  10   5 134.863 2.81319  -2
   3  10   5 134.863 2.81319   1
  -5  10   5 1259.49 18.5387  -2
   4  10   5 1259.49 18.5387   1
  -6  10   5 892.421 15.2790  -2
   5  10   5 892.421 15.2790   1
  -7  10   5 172.626 3.93912  -2
   6  10   5 172.626 3.93912   1
  -8  10   5 46.0791 2.57783  -2
   7  10   5 46.0791 2.57783   1
  -9  10   5 140.908 3.80272  -2
   8  10   5 140.908 3.80272   1
 -10  10   5 149.075 4.06896  -2
   9  10   5 149.075 4.06896   1
 -11  10   5 365.162 7.05008  -2
  10  10   5 365.162 7.05008   1
 -12  10   5 171.082 6.13991  -2
  11  10   5 171.082 6.13991   1
 -13  10   5 11.9191 4.05661  -2
  12  10   5 11.9191 4.05661   1
 -14  10   5 20.9877 4.65543  -2
  13  10   5 20.9877 4.65543   1
  13  11   5 42.9871 5.89951  -2
 -14  11   5 42.9871 5.89951   1
  12  11   5 49.6052 5.45453  -2
 -13  11   5 49.6052 5.45453   1
  11  11   5 30.2691 3.80670  -2
 -12  11   5 30.2691 3.80670   1
  10  11   5 197.688 6.10733  -2
 -11  11   5 197.688 6.10733   1
   9  11   5 160.675 5.28889  -2
 -10  11   5 160.675 5.28889   1
   8  11   5 4.26643 2.42445  -2
  -9  11   5 4.26643 2.42445   1
   7  11   5 145.185 3.98920  -2
  -8  11   5 145.185 3.98920   1
   6  11   5 127.057 3.64778  -2
  -7  11   5 127.057 3.64778   1
   5  11   5 129.734 3.57707  -2
  -6  11   5 129.734 3.57707   1
   4  11   5 505.832 8.94121  -2
  -5  11   5 505.832 8.94121   1
   3  11   5 74.6495 2.37179  -2
  -4  11   5 74.6495 2.37179   1
   2  11   5 192.467 3.82857  -2
  -3  11   5 192.467 3.82857   1
   1  11   5 126.526 3.30233  -2
  -2  11   5 126.526 3.30233   1
   0  11   5 963.669 16.1279  -2
  -1  11   5 963.669 16.1279   1
  -1  11   5 928.097 15.2883  -2
   0  11   5 928.097 15.2883   1
  -2  11   5 111.462 3.02225  -2
   1  11   5 111.462 3.02225   1
  -3  11   5 186.338 3.71538  -2
   2  11   5 186.338 3.71538   1
  -4  11   5 74.9530 2.41420  -2
   3  11   5 74.9530 2.41420   1
  -5  11   5 477.159 10.2293  -2
   4  11   5 477.159 10.2293   1
  -6  11   5 128.261 3.75271  -2
   5  11   5 128.261 3.75271   1
  -7  11   5 122.375 3.83509  -2
   6  11   5 122.375 3.83509   1
  -8  11   5 150.567 3.86823  -2
   7  11   5 150.567 3.86823   1
  -9  11   5 1.44454 2.38390  -2
   8  11   5 1.44454 2.38390   1
 -10  11   5 155.523 4.18167  -2
   9  11   5 155.523 4.18167   1
 -11  11   5 194.116 4.86020  -2
  10  11   5 194.116 4.86020   1
 -12  11   5 24.8476 4.12147  -2
  11  11   5 24.8476 4.12147   1
 -13  11   5 35.7206 4.62028  -2
  12  11   5 35.7206 4.62028   1
 -14  11   5 30.5253 4.90115  -2
  13  11   5 30.5253 4.90115   1
  13  12   5 37.9439 6.09424  -2
 -14  12   5 37.9439 6.09424   1
  12  12   5 142.064 7.43932  -2
 -13  12   5 142.064 7.43932   1
  11  12   5 23.2880 4.92450  -2
 -12  12   5 23.2880 4.92450   1
  10  12   5 129.765 5.07317  -2
 -11  12   5 129.765 5.07317   1
   9  12   5 29.0193 3.40804  -2
 -10  12   5 29.0193 3.40804   1
   8  12   5 36.6854 2.81948  -2
  -9  12   5 36.6854 2.81948   1
   7  12   5 161.511 4.28275  -2
  -8  12   5 161.511 4.28275   1
   6  12   5 28.6445 2.44329  -2
  -7  12   5 28.6445 2.44329   1
   5  12   5 49.9342 2.63067  -2
  -6  12   5 49.9342 2.63067   1
   4  12   5 99.5390 3.71529  -2
  -5  12   5 99.5390 3.71529   1
   3  12   5 131.174 3.08365  -2
  -4  12   5 131.174 3.08365   1
   2  12   5 279.897 5.07806  -2
  -3  12   5 279.897 5.07806   1
   1  12   5 24.2213 2.03245  -2
  -2  12   5 24.2213 2.03245   1
   0  12   5 166.196 3.95142  -2
  -1  12   5 166.196 3.95142   1
  -1  12   5 165.332 4.57070  -2
   0  12   5 165.332 4.57070   1
  -2  12   5 21.6513 2.00015  -2
   1  12   5 21.6513 2.00015   1
  -3  12   5 262.853 5.36212  -2
   2  12   5 262.853 5.36212   1
  -4  12   5 127.733 3.17123  -2
   3  12   5 127.733 3.17123   1
  -5  12   5 97.6610 3.82952  -2
   4  12   5 97.6610 3.82952   1
  -6  12   5 46.0966 3.17925  -2
   5  12   5 46.0966 3.17925   1
  -7  12   5 27.2055 2.98923  -2
   6  12   5 27.2055 2.98923   1
  -8  12   5 160.086 5.14095  -2
   7  12   5 160.086 5.14095   1
  -9  12   5 31.8751 3.46301  -2
   8  12   5 31.8751 3.46301   1
 -10  12   5 26.9190 3.11482  -2
   9  12   5 26.9190 3.11482   1
 -11  12   5 121.220 4.46368  -2
  10  12   5 121.220 4.46368   1
 -12  12   5 10.5703 4.09130  -2
  11  12   5 10.5703 4.09130   1
 -13  12   5 127.322 5.97573  -2
  12  12   5 127.322 5.97573   1
 -14  12   5 13.0477 5.96570  -2
  13  12   5 13.0477 5.96570   1
  13  13   5 20.7888 7.50630  -2
 -14  13   5 20.7888 7.50630   1
  12  13   5 126.957 7.39051  -2
 -13  13   5 126.957 7.39051   1
  11  13   5 31.4018 5.19558  -2
 -12  13   5 31.4018 5.19558   1
  10  13   5 14.0583 4.59769  -2
 -11  13   5 14.0583 4.59769   1
   9  13   5 37.6432 3.56235  -2
 -10  13   5 37.6432 3.56235   1
   8  13   5 178.466 4.79587  -2
  -9  13   5 178.466 4.79587   1
   7  13   5 190.613 4.77167  -2
  -8  13   5 190.613 4.77167   1
   6  13   5 18.2792 2.44936  -2
  -7  13   5 18.2792 2.44936   1
   5  13   5 27.2577 2.84886  -2
  -6  13   5 27.2577 2.84886   1
   4  13   5 80.2704 3.53494  -2
  -5  13   5 80.2704 3.53494   1
   3  13   5 192.170 5.17174  -2
  -4  13   5 192.170 5.17174   1
   2  13   5 717.174 12.2657  -2
  -3  13   5 717.174 12.2657   1
   1  13   5 218.523 5.51789  -2
  -2  13   5 218.523 5.51789   1
   0  13   5 13.0082 2.31709  -2
  -1  13   5 13.0082 2.31709   1
  -1  13   5 5.52550 2.17687  -2
   0  13   5 5.52550 2.17687   1
  -2  13   5 225.015 7.05750  -2
   1  13   5 225.015 7.05750   1
  -3  13   5 702.761 12.0560  -2
   2  13   5 702.761 12.0560   1
  -4  13   5 183.375 4.40963  -2
   3  13   5 183.375 4.40963   1
  -5  13   5 75.0076 3.54532  -2
   4  13   5 75.0076 3.54532   1
  -6  13   5 23.8788 2.92044  -2
   5  13   5 23.8788 2.92044   1
  -7  13   5 15.7041 2.91143  -2
   6  13   5 15.7041 2.91143   1
  -8  13   5 178.310 5.58002  -2
   7  13   5 178.310 5.58002   1
  -9  13   5 173.986 5.64989  -2
   8  13   5 173.986 5.64989   1
 -10  13   5 29.8594 3.54009  -2
   9  13   5 29.8594 3.54009   1
 -11  13   5 6.69877 3.45069  -2
  10  13   5 6.69877 3.45069   1
 -12  13   5 26.1925 6.75178  -2
  11  13   5 26.1925 6.75178   1
 -13  13   5 136.302 7.51675  -2
  12  13   5 136.302 7.51675   1
 -14  13   5 20.9702 7.99984  -2
  13  13   5 20.9702 7.99984   1
  12  14   5 206.418 8.94323  -2
 -13  14   5 206.418 8.94323   1
  11  14   5 59.3039 5.71338  -2
 -12  14   5 59.3039 5.71338   1
  10  14   5 40.6810 5.07073  -2
 -11  14   5 40.6810 5.07073   1
   9  14   5 196.765 7.72189  -2
 -10  14   5 196.765 7.72189   1
   8  14   5 249.012 5.81754  -2
  -9  14   5 249.012 5.81754   1
   7  14   5 79.0880 3.37701  -2
  -8  14   5 79.0880 3.37701   1
   6  14   5 64.7952 3.63709  -2
  -7  14   5 64.7952 3.63709   1
   5  14   5 222.033 5.96948  -2
  -6  14   5 222.033 5.96948   1
   4  14   5 177.011 5.13237  -2
  -5  14   5 177.011 5.13237   1
   3  14   5 71.7626 2.77952  -2
  -4  14   5 71.7626 2.77952   1
   2  14   5 399.956 7.59317  -2
  -3  14   5 399.956 7.59317   1
   1  14   5 380.411 8.63961  -2
  -2  14   5 380.411 8.63961   1
   0  14   5 312.324 9.14338  -2
  -1  14   5 312.324 9.14338   1
  -1  14   5 300.488 8.82085  -2
   0  14   5 300.488 8.82085   1
  -2  14   5 388.656 10.7277  -2
   1  14   5 388.656 10.7277   1
  -3  14   5 420.257 9.18145  -2
   2  14   5 420.257 9.18145   1
  -4  14   5 78.4867 3.05745  -2
   3  14   5 78.4867 3.05745   1
  -5  14   5 156.518 4.97680  -2
   4  14   5 156.518 4.97680   1
  -6  14   5 203.739 5.82481  -2
   5  14   5 203.739 5.82481   1
  -7  14   5 64.3095 3.71030  -2
   6  14   5 64.3095 3.71030   1
  -8  14   5 73.9519 4.00806  -2
   7  14   5 73.9519 4.00806   1
  -9  14   5 240.738 6.87133  -2
   8  14   5 240.738 6.87133   1
 -10  14   5 177.105 5.88764  -2
   9  14   5 177.105 5.88764   1
 -11  14   5 43.0106 4.58600  -2
  10  14   5 43.0106 4.58600   1
 -12  14   5 46.7337 7.50837  -2
  11  14   5 46.7337 7.50837   1
 -13  14   5 191.389 11.6525  -2
  12  14   5 191.389 11.6525   1
  12  15   5 64.6069 6.42735  -2
 -13  15   5 64.6069 6.42735   1
  11  15   5 11.9382 5.17581  -2
 -12  15   5 11.9382 5.17581   1
  10  15   5 101.448 6.40972  -2
 -11  15   5 101.448 6.40972   1
   9  15   5 65.3399 5.23366  -2
 -10  15   5 65.3399 5.23366   1
   8  15   5 68.4956 4.08730  -2
  -9  15   5 68.4956 4.08730   1
   7  15   5 38.3471 3.47529  -2
  -8  15   5 38.3471 3.47529   1
   6  15   5 15.8842 3.01776  -2
  -7  15   5 15.8842 3.01776   1
   5  15   5 30.4117 3.14484  -2
  -6  15   5 30.4117 3.14484   1
   4  15   5 28.8930 2.86807  -2
  -5  15   5 28.8930 2.86807   1
   3  15   5 49.6278 2.58516  -2
  -4  15   5 49.6278 2.58516   1
   2  15   5 53.7610 2.59910  -2
  -3  15   5 53.7610 2.59910   1
   1  15   5 25.9393 2.84185  -2
  -2  15   5 25.9393 2.84185   1
   0  15   5 190.816 6.79733  -2
  -1  15   5 190.816 6.79733   1
  -1  15   5 192.548 6.76730  -2
   0  15   5 192.548 6.76730   1
  -2  15   5 23.9406 3.41601  -2
   1  15   5 23.9406 3.41601   1
  -3  15   5 53.8686 4.02571  -2
   2  15   5 53.8686 4.02571   1
  -4  15   5 49.0669 2.82426  -2
   3  15   5 49.0669 2.82426   1
  -5  15   5 25.4248 3.07119  -2
   4  15   5 25.4248 3.07119   1
  -6  15   5 35.5514 3.31343  -2
   5  15   5 35.5514 3.31343   1
  -7  15   5 7.43794 3.04109  -2
   6  15   5 7.43794 3.04109   1
  -8  15   5 36.9601 3.54074  -2
   7  15   5 36.9601 3.54074   1
  -9  15   5 74.8149 5.18030  -2
   8  15   5 74.8149 5.18030   1
 -10  15   5 53.1531 4.87618  -2
   9  15   5 53.1531 4.87618   1
 -11  15   5 93.1340 5.71666  -2
  10  15   5 93.1340 5.71666   1
 -12  15   5 4.07251 7.01135  -2
  11  15   5 4.07251 7.01135   1
 -13  15   5 58.9001 8.51011  -2
  12  15   5 58.9001 8.51011   1
 -13  16   5 2.11386 3.24836   1
  11  16   5 53.1414 5.73595  -2
 -12  16   5 53.1414 5.73595   1
  10  16   5 62.6076 5.69352  -2
 -11  16   5 62.6076 5.69352   1
   9  16   5 24.5148 7.72520  -2
 -10  16   5 24.5148 7.72520   1
   8  16   5 4.41470 4.22345  -2
  -9  16   5 4.41470 4.22345   1
   7  16   5 8.09558 4.10105  -2
  -8  16   5 8.09558 4.10105   1
   6  16   5 2.87708 2.92300  -2
  -7  16   5 2.87708 2.92300   1
   5  16   5 63.4425 3.64741  -2
  -6  16   5 63.4425 3.64741   1
   4  16   5 2.95707 2.60415  -2
  -5  16   5 2.95707 2.60415   1
   3  16   5 79.9511 3.59440  -2
  -4  16   5 79.9511 3.59440   1
   2  16   5 0.65611 1.99776  -2
  -3  16   5 0.65611 1.99776   1
   1  16   5 68.0402 3.41412  -2
  -2  16   5 68.0402 3.41412   1
   0  16   5 56.1745 4.32470  -2
  -1  16   5 56.1745 4.32470   1
  -1  16   5 55.6826 4.30487  -2
   0  16   5 55.6826 4.30487   1
  -2  16   5 67.8013 4.41698  -2
   1  16   5 67.8013 4.41698   1
  -3  16   5 2.99429 5.15739  -2
   2  16   5 2.99429 5.15739   1
  -4  16   5 77.4257 3.22817  -2
   3  16   5 77.4257 3.22817   1
  -5  16   5 6.34575 2.88373  -2
   4  16   5 6.34575 2.88373   1
  -6  16   5 55.1633 3.68525  -2
   5  16   5 55.1633 3.68525   1
  -7  16   5 -1.1317 3.65117  -2
   6  16   5 -1.1317 3.65117   1
  -8  16   5 10.6453 5.69284  -2
   7  16   5 10.6453 5.69284   1
  -9  16   5 10.3005 4.26035  -2
   8  16   5 10.3005 4.26035   1
 -10  16   5 19.0540 4.40155  -2
   9  16   5 19.0540 4.40155   1
 -11  16   5 46.0834 5.05841  -2
  10  16   5 46.0834 5.05841   1
 -12  16   5 33.1035 7.45357  -2
  11  16   5 33.1035 7.45357   1
  11  17   5 38.4354 5.80435  -2
 -12  17   5 38.4354 5.80435   1
  10  17   5 38.0903 8.69078  -2
 -11  17   5 38.0903 8.69078   1
   9  17   5 63.0091 8.56366  -2
 -10  17   5 63.0091 8.56366   1
   8  17   5 38.1031 4.95390  -2
  -9  17   5 38.1031 4.95390   1
   7  17   5 15.2701 4.27150  -2
  -8  17   5 15.2701 4.27150   1
   6  17   5 44.2712 4.71137  -2
  -7  17   5 44.2712 4.71137   1
   5  17   5 166.691 5.32641  -2
  -6  17   5 166.691 5.32641   1
   4  17   5 52.7471 3.47129  -2
  -5  17   5 52.7471 3.47129   1
   3  17   5 19.6165 2.38251  -2
  -4  17   5 19.6165 2.38251   1
   2  17   5 27.2537 2.40735  -2
  -3  17   5 27.2537 2.40735   1
   1  17   5 58.3804 2.80848  -2
  -2  17   5 58.3804 2.80848   1
   0  17   5 105.967 5.47272  -2
  -1  17   5 105.967 5.47272   1
  -1  17   5 99.0060 5.20570  -2
   0  17   5 99.0060 5.20570   1
  -2  17   5 62.8722 4.53486  -2
   1  17   5 62.8722 4.53486   1
  -3  17   5 23.1341 3.20325  -2
   2  17   5 23.1341 3.20325   1
  -4  17   5 24.1805 2.66318  -2
   3  17   5 24.1805 2.66318   1
  -5  17   5 56.8016 4.53186  -2
   4  17   5 56.8016 4.53186   1
  -6  17   5 156.155 6.60442  -2
   5  17   5 156.155 6.60442   1
  -7  17   5 45.9095 4.62724  -2
   6  17   5 45.9095 4.62724   1
  -8  17   5 16.8324 4.11798  -2
   7  17   5 16.8324 4.11798   1
  -9  17   5 30.0303 4.66532  -2
   8  17   5 30.0303 4.66532   1
 -10  17   5 53.7427 5.09244  -2
   9  17   5 53.7427 5.09244   1
 -11  17   5 41.0505 5.14332  -2
  10  17   5 41.0505 5.14332   1
 -12  17   5 36.6353 7.78737  -2
  11  17   5 36.6353 7.78737   1
  10  18   5 6.58875 8.29233  -2
 -11  18   5 6.58875 8.29233   1
   9  18   5 15.1640 7.60589  -2
 -10  18   5 15.1640 7.60589   1
   8  18   5 37.9417 4.98104  -2
  -9  18   5 37.9417 4.98104   1
   7  18   5 88.4988 5.74995  -2
  -8  18   5 88.4988 5.74995   1
   6  18   5 10.0199 4.23308  -2
  -7  18   5 10.0199 4.23308   1
   5  18   5 57.2501 4.92467  -2
  -6  18   5 57.2501 4.92467   1
   4  18   5 57.7667 3.65643  -2
  -5  18   5 57.7667 3.65643   1
   3  18   5 26.7967 2.50530  -2
  -4  18   5 26.7967 2.50530   1
   2  18   5 181.377 4.69145  -2
  -3  18   5 181.377 4.69145   1
   1  18   5 34.0372 3.05948  -2
  -2  18   5 34.0372 3.05948   1
   0  18   5 -3.5380 3.77889  -2
  -1  18   5 -3.5380 3.77889   1
  -1  18   5 10.3624 3.83142  -2
   0  18   5 10.3624 3.83142   1
  -2  18   5 31.7151 4.14473  -2
   1  18   5 31.7151 4.14473   1
  -3  18   5 168.313 6.42027  -2
   2  18   5 168.313 6.42027   1
  -4  18   5 24.5040 3.87038  -2
   3  18   5 24.5040 3.87038   1
  -5  18   5 55.7850 4.67940  -2
   4  18   5 55.7850 4.67940   1
  -6  18   5 59.9567 4.88307  -2
   5  18   5 59.9567 4.88307   1
  -7  18   5 -2.7793 4.02644  -2
   6  18   5 -2.7793 4.02644   1
  -8  18   5 77.7469 5.29954  -2
   7  18   5 77.7469 5.29954   1
  -9  18   5 34.4952 4.76961  -2
   8  18   5 34.4952 4.76961   1
 -10  18   5 20.9686 4.64992  -2
   9  18   5 20.9686 4.64992   1
 -11  18   5 17.2835 4.84703  -2
  10  18   5 17.2835 4.84703   1
  10  19   5 26.9177 8.36992  -2
 -11  19   5 26.9177 8.36992   1
   9  19   5 30.6932 7.53323  -2
 -10  19   5 30.6932 7.53323   1
   8  19   5 83.1799 5.98823  -2
  -9  19   5 83.1799 5.98823   1
   7  19   5 195.119 8.00433  -2
  -8  19   5 195.119 8.00433   1
   6  19   5 19.0102 4.46393  -2
  -7  19   5 19.0102 4.46393   1
   5  19   5 8.61369 4.16328  -2
  -6  19   5 8.61369 4.16328   1
   4  19   5 14.5100 4.01843  -2
  -5  19   5 14.5100 4.01843   1
   3  19   5 11.7566 2.43067  -2
  -4  19   5 11.7566 2.43067   1
   2  19   5 212.755 5.21458  -2
  -3  19   5 212.755 5.21458   1
   1  19   5 57.3771 3.46332  -2
  -2  19   5 57.3771 3.46332   1
   0  19   5 41.4407 4.62938  -2
  -1  19   5 41.4407 4.62938   1
  -1  19   5 43.2901 4.61997  -2
   0  19   5 43.2901 4.61997   1
  -2  19   5 57.8147 4.73502  -2
   1  19   5 57.8147 4.73502   1
  -3  19   5 204.918 7.40167  -2
   2  19   5 204.918 7.40167   1
  -4  19   5 17.5192 3.81507  -2
   3  19   5 17.5192 3.81507   1
  -5  19   5 19.8924 4.13937  -2
   4  19   5 19.8924 4.13937   1
  -6  19   5 6.45755 4.08915  -2
   5  19   5 6.45755 4.08915   1
  -7  19   5 5.00581 4.42677  -2
   6  19   5 5.00581 4.42677   1
  -8  19   5 170.633 7.26998  -2
   7  19   5 170.633 7.26998   1
  -9  19   5 71.5895 5.58425  -2
   8  19   5 71.5895 5.58425   1
 -10  19   5 25.9706 5.00327  -2
   9  19   5 25.9706 5.00327   1
 -11  19   5 13.1081 7.43013  -2
  10  19   5 13.1081 7.43013   1
   9  20   5 152.338 11.1485  -2
 -10  20   5 152.338 11.1485   1
   8  20   5 80.5856 6.03326  -2
  -9  20   5 80.5856 6.03326   1
   7  20   5 202.981 8.19686  -2
  -8  20   5 202.981 8.19686   1
   6  20   5 51.9758 5.20671  -2
  -7  20   5 51.9758 5.20671   1
   5  20   5 49.0474 5.12323  -2
  -6  20   5 49.0474 5.12323   1
   4  20   5 28.9818 4.45377  -2
  -5  20   5 28.9818 4.45377   1
   3  20   5 34.0455 4.14182  -2
  -4  20   5 34.0455 4.14182   1
   2  20   5 297.328 9.60286  -2
  -3  20   5 297.328 9.60286   1
   1  20   5 112.334 4.46977  -2
  -2  20   5 112.334 4.46977   1
   0  20   5 73.5898 5.41765  -2
  -1  20   5 73.5898 5.41765   1
  -1  20   5 74.4611 5.25546  -2
   0  20   5 74.4611 5.25546   1
  -2  20   5 107.731 5.47975  -2
   1  20   5 107.731 5.47975   1
  -3  20   5 293.134 9.44445  -2
   2  20   5 293.134 9.44445   1
  -4  20   5 47.9149 4.57912  -2
   3  20   5 47.9149 4.57912   1
  -5  20   5 34.7291 4.56637  -2
   4  20   5 34.7291 4.56637   1
  -6  20   5 56.6930 5.11858  -2
   5  20   5 56.6930 5.11858   1
  -7  20   5 54.2645 5.21011  -2
   6  20   5 54.2645 5.21011   1
  -8  20   5 186.973 7.79556  -2
   7  20   5 186.973 7.79556   1
  -9  20   5 82.5190 5.89007  -2
   8  20   5 82.5190 5.89007   1
 -10  20   5 122.181 6.97090  -2
   9  20   5 122.181 6.97090   1
 -10  21   5 92.1946 6.43928   1
   8  21   5 76.3572 6.11512  -2
  -9  21   5 76.3572 6.11512   1
   7  21   5 133.090 6.93939  -2
  -8  21   5 133.090 6.93939   1
   6  21   5 36.7895 5.14988  -2
  -7  21   5 36.7895 5.14988   1
   5  21   5 109.805 8.91264  -2
  -6  21   5 109.805 8.91264   1
   4  21   5 206.948 11.4959  -2
  -5  21   5 206.948 11.4959   1
   3  21   5 79.1579 5.17163  -2
  -4  21   5 79.1579 5.17163   1
   2  21   5 178.416 7.19712  -2
  -3  21   5 178.416 7.19712   1
   1  21   5 131.801 6.21650  -2
  -2  21   5 131.801 6.21650   1
   0  21   5 247.483 8.99447  -2
  -1  21   5 247.483 8.99447   1
  -1  21   5 244.250 8.82848  -2
   0  21   5 244.250 8.82848   1
  -2  21   5 137.465 6.26240  -2
   1  21   5 137.465 6.26240   1
  -3  21   5 183.553 7.26138  -2
   2  21   5 183.553 7.26138   1
  -4  21   5 88.3269 5.55024  -2
   3  21   5 88.3269 5.55024   1
  -5  21   5 198.559 11.7041  -2
   4  21   5 198.559 11.7041   1
  -6  21   5 104.941 6.09119  -2
   5  21   5 104.941 6.09119   1
  -7  21   5 44.9831 5.05773  -2
   6  21   5 44.9831 5.05773   1
  -8  21   5 112.793 6.54434  -2
   7  21   5 112.793 6.54434   1
  -9  21   5 55.3528 5.56171  -2
   8  21   5 55.3528 5.56171   1
   8  22   5 4.76556 7.45013  -2
  -9  22   5 4.76556 7.45013   1
   7  22   5 20.2645 7.10902  -2
  -8  22   5 20.2645 7.10902   1
   6  22   5 1.83624 6.85720  -2
  -7  22   5 1.83624 6.85720   1
   5  22   5 139.097 10.1245  -2
  -6  22   5 139.097 10.1245   1
   4  22   5 88.3779 8.31343  -2
  -5  22   5 88.3779 8.31343   1
   3  22   5 44.1691 4.66529  -2
  -4  22   5 44.1691 4.66529   1
   2  22   5 15.2122 3.43491  -2
  -3  22   5 15.2122 3.43491   1
   1  22   5 101.274 5.74983  -2
  -2  22   5 101.274 5.74983   1
   0  22   5 37.9059 5.11095  -2
  -1  22   5 37.9059 5.11095   1
  -1  22   5 42.1295 4.45492  -2
   0  22   5 42.1295 4.45492   1
  -2  22   5 108.935 5.83018  -2
   1  22   5 108.935 5.83018   1
  -3  22   5 16.6362 3.91590  -2
   2  22   5 16.6362 3.91590   1
  -4  22   5 50.0951 5.00118  -2
   3  22   5 50.0951 5.00118   1
  -5  22   5 95.5849 8.68234  -2
   4  22   5 95.5849 8.68234   1
  -6  22   5 138.396 5.81251  -2
   5  22   5 138.396 5.81251   1
  -7  22   5 3.83374 4.55381  -2
   6  22   5 3.83374 4.55381   1
  -8  22   5 23.0836 4.91254  -2
   7  22   5 23.0836 4.91254   1
  -9  22   5 2.80615 4.86580  -2
   8  22   5 2.80615 4.86580   1
   7  23   5 24.2507 7.62043  -2
  -8  23   5 24.2507 7.62043   1
   6  23   5 0.72753 7.12563  -2
  -7  23   5 0.72753 7.12563   1
   5  23   5 11.9115 6.78800  -2
  -6  23   5 11.9115 6.78800   1
   4  23   5 14.5934 6.67540  -2
  -5  23   5 14.5934 6.67540   1
   3  23   5 12.6944 4.14999  -2
  -4  23   5 12.6944 4.14999   1
   2  23   5 82.8276 5.49791  -2
  -3  23   5 82.8276 5.49791   1
   1  23   5 38.9747 4.70413  -2
  -2  23   5 38.9747 4.70413   1
   0  23   5 109.573 6.61309  -2
  -1  23   5 109.573 6.61309   1
  -1  23   5 102.005 5.80493  -2
   0  23   5 102.005 5.80493   1
  -2  23   5 37.2986 4.60054  -2
   1  23   5 37.2986 4.60054   1
  -3  23   5 73.8680 5.25168  -2
   2  23   5 73.8680 5.25168   1
  -4  23   5 16.3112 4.71384  -2
   3  23   5 16.3112 4.71384   1
  -5  23   5 13.9938 6.69456  -2
   4  23   5 13.9938 6.69456   1
  -6  23   5 8.75844 5.05057  -2
   5  23   5 8.75844 5.05057   1
  -7  23   5 5.27035 4.77111  -2
   6  23   5 5.27035 4.77111   1
  -8  23   5 26.0342 5.15070  -2
   7  23   5 26.0342 5.15070   1
  -7  24   5 -0.4289 3.73394   1
   5  24   5 -2.8652 6.77706  -2
  -6  24   5 -2.8652 6.77706   1
   4  24   5 7.02731 6.71119  -2
  -5  24   5 7.02731 6.71119   1
   3  24   5 26.5282 4.52256  -2
  -4  24   5 26.5282 4.52256   1
   2  24   5 98.3722 6.02113  -2
  -3  24   5 98.3722 6.02113   1
   1  24   5 1.28106 4.03763  -2
  -2  24   5 1.28106 4.03763   1
   0  24   5 43.0072 4.87107  -2
  -1  24   5 43.0072 4.87107   1
  -1  24   5 42.5211 4.75270  -2
   0  24   5 42.5211 4.75270   1
  -2  24   5 -1.5047 3.97748  -2
   1  24   5 -1.5047 3.97748   1
  -3  24   5 120.116 6.42832  -2
   2  24   5 120.116 6.42832   1
  -4  24   5 45.9306 7.62338  -2
   3  24   5 45.9306 7.62338   1
  -5  24   5 14.1214 6.91016  -2
   4  24   5 14.1214 6.91016   1
  -6  24   5 -1.0226 4.98487  -2
   5  24   5 -1.0226 4.98487   1
   4  25   5 61.3869 8.22938  -2
  -5  25   5 61.3869 8.22938   1
   3  25   5 45.7586 5.23688  -2
  -4  25   5 45.7586 5.23688   1
   2  25   5 146.313 7.17409  -2
  -3  25   5 146.313 7.17409   1
   1  25   5 52.5775 5.33894  -2
  -2  25   5 52.5775 5.33894   1
   0  25   5 66.9308 5.50621  -2
  -1  25   5 66.9308 5.50621   1
  -1  25   5 69.9178 5.45019  -2
   0  25   5 69.9178 5.45019   1
  -2  25   5 59.8725 5.32579  -2
   1  25   5 59.8725 5.32579   1
  -3  25   5 152.911 7.30533  -2
   2  25   5 152.911 7.30533   1
  -4  25   5 55.8998 8.46816  -2
   3  25   5 55.8998 8.46816   1
  -5  25   5 44.6297 6.11691  -2
   4  25   5 44.6297 6.11691   1
   2  26   5 179.244 8.08613  -2
  -3  26   5 179.244 8.08613   1
   1  26   5 11.3131 4.60414  -2
  -2  26   5 11.3131 4.60414   1
   0  26   5 12.8356 5.87998  -2
  -1  26   5 12.8356 5.87998   1
  -1  26   5 6.25813 4.38952  -2
   0  26   5 6.25813 4.38952   1
  -2  26   5 17.3438 4.49051  -2
   1  26   5 17.3438 4.49051   1
  -3  26   5 187.656 8.19787  -2
   2  26   5 187.656 8.19787   1
 -16   0   6 196.450 11.1104   1
 -15   0   6 54.2714 6.30496   1
 -14   0   6 50.0554 4.05367   1
 -13   0   6 47.2092 3.80803   1
 -12   0   6 160.674 6.16724   1
 -11   0   6 100.519 4.65157   1
 -10   0   6 1196.96 27.7786   1
  -9   0   6 390.114 8.35097   1
  -8   0   6 8.68178 1.24259   1
  -7   0   6 3.62395 1.03369   1
  -6   0   6 746.530 9.92161   1
  -5   0   6 62.5733 1.30693   1
  -4   0   6 888.964 10.6286   1
  -3   0   6 114.315 1.65855   1
  -2   0   6 836.858 11.9771   1
  -1   0   6 6.00777 0.62282   1
   0   0   6 4434.99 55.7095   1
   1   0   6 532.377 8.02475   1
   2   0   6 87.4670 1.75686   1
   3   0   6 9.57108 0.64105   1
   4   0   6 205.866 3.54998   1
   5   0   6 74.0684 1.88676   1
   6   0   6 563.091 11.3090   1
   7   0   6 5.49476 1.20875   1
   8   0   6 455.595 12.3389   1
   9   0   6 100.445 4.73209   1
  10   0   6 1664.64 39.7421   1
  11   0   6 59.8608 6.60471   1
  12   0   6 65.6265 6.90418   1
  13   0   6 4.04640 4.22481   1
  14   0   6 98.7782 9.28211   1
 -16   1   6 0.90548 2.82569   1
 -15   1   6 73.0007 4.16420   1
 -14   1   6 42.3047 3.10327   1
 -13   1   6 26.8248 2.24117   1
 -12   1   6 5.15630 1.53621   1
 -11   1   6 398.373 7.72980   1
 -10   1   6 7.13644 1.34463   1
  -9   1   6 382.467 5.82101   1
  -8   1   6 6.88762 0.92907   1
  -7   1   6 111.151 2.14688   1
  -6   1   6 3.73816 0.42954   1
  -5   1   6 561.303 4.90915   1
  -4   1   6 0.51598 0.32788   1
  -3   1   6 299.205 2.54796   1
  -2   1   6 -0.1804 0.40047   1
  -1   1   6 285.086 3.01663   1
   0   1   6 24.9910 0.70641   1
   1   1   6 1447.54 14.6033   1
   2   1   6 2.31329 0.41902   1
   3   1   6 7.47674 0.41752   1
   4   1   6 12.5889 0.59822   1
   5   1   6 913.676 9.38685   1
   6   1   6 15.7846 1.04957   1
   7   1   6 4.91256 0.97835   1
   8   1   6 3.50880 1.02984   1
   9   1   6 89.7756 3.16531   1
  10   1   6 6.03723 1.47275   1
  11   1   6 356.694 11.0055   1
  12   1   6 -1.4889 2.57023   1
  13   1   6 5.53915 3.07717   1
  14   1   6 -1.2905 3.28061   1
 -15   2   6 3.21241 2.16546   1
 -14   2   6 3.01186 1.95715   1
 -13   2   6 10.7481 2.08022   1
 -12   2   6 6.84128 1.81676   1
 -11   2   6 5.39136 1.42225   1
 -10   2   6 175.046 4.21162   1
  -9   2   6 0.73757 0.78321   1
  -8   2   6 148.068 2.81916   1
  -7   2   6 0.21905 0.57443   1
  -6   2   6 87.2635 1.26122   1
  -5   2   6 88.1379 1.12969   1
  -4   2   6 72.0111 0.91934   1
  -3   2   6 125.145 1.41603   1
  -2   2   6 1.04902 0.29803   1
  -1   2   6 243.751 2.53615   1
   0   2   6 464.933 4.72075   1
   1   2   6 6.86500 0.55870   1
   2   2   6 63.3069 0.91286   1
   3   2   6 14.9733 0.54037   1
   4   2   6 54.2355 1.07536   1
   5   2   6 15.8507 0.73480   1
   6   2   6 102.328 2.55454   1
   7   2   6 10.2740 1.12529   1
   8   2   6 19.1051 1.41770   1
   9   2   6 25.3892 1.66186   1
  10   2   6 189.892 4.34176   1
  11   2   6 1.02653 2.33951   1
  12   2   6 -1.1812 2.57049   1
  13   2   6 0.36664 2.82690   1
  14   2   6 -2.4495 3.10874   1
 -15   3   6 4.92730 2.27957   1
 -14   3   6 50.5337 3.36281   1
 -13   3   6 25.9450 2.56944   1
 -12   3   6 5.60218 1.80564   1
 -11   3   6 4.38619 1.59849   1
 -10   3   6 168.470 4.77959   1
  -9   3   6 7.29571 0.96386   1
  -8   3   6 2.93418 0.76609   1
  -7   3   6 8.09106 0.76173   1
  -6   3   6 19.1641 0.72580   1
  -5   3   6 11.9004 0.43699   1
  -4   3   6 0.64141 0.27506   1
  -3   3   6 0.99747 0.31993   1
  -2   3   6 36.6408 0.68471   1
  -1   3   6 0.10022 0.29503   1
   0   3   6 75.2139 1.15730   1
   1   3   6 11.0404 0.56707   1
   2   3   6 19.9092 0.56938   1
   3   3   6 128.986 1.52759   1
   4   3   6 58.3503 1.22315   1
   5   3   6 22.1808 0.85912   1
   6   3   6 35.3391 1.65439   1
   7   3   6 34.9901 1.71010   1
   8   3   6 10.6056 1.22118   1
   9   3   6 8.23592 1.24625   1
  10   3   6 11.7407 1.44493   1
  11   3   6 4.62513 1.89853   1
  12   3   6 16.9991 3.28374   1
  13   3   6 -0.5265 2.91911   1
  14   3   6 2.96199 3.29932   1
 -15   4   6 1.62787 2.13958   1
 -14   4   6 -1.1994 1.85165   1
 -13   4   6 22.8767 2.47347   1
 -12   4   6 71.9127 3.54356   1
 -11   4   6 44.1440 2.77612   1
 -10   4   6 9.33361 1.65637   1
  -9   4   6 162.983 3.42216   1
  -8   4   6 14.9941 1.16374   1
  -7   4   6 42.5114 1.40981   1
  -6   4   6 43.6526 1.10688   1
  -5   4   6 131.301 1.56770   1
  -4   4   6 177.670 1.87625   1
  -3   4   6 245.801 2.44874   1
  -2   4   6 429.978 3.69269   1
  -1   4   6 191.212 1.90906   1
   0   4   6 57.8123 0.90724   1
   1   4   6 40.5483 0.82196   1
   2   4   6 70.6353 0.98216   1
   3   4   6 -0.2034 0.30399   1
   4   4   6 55.9162 1.21776   1
   5   4   6 17.0483 0.83312   1
   6   4   6 52.5386 1.92465   1
   7   4   6 52.2095 2.04140   1
   8   4   6 67.0563 2.31951   1
   9   4   6 23.8715 1.65667   1
  10   4   6 80.3034 2.75503   1
  11   4   6 31.9115 2.66168   1
  12   4   6 23.0888 2.75310   1
  13   4   6 9.84226 3.41093   1
  14   4   6 34.4233 4.38797   1
 -15   5   6 4.81503 2.13435   1
 -14   5   6 11.9812 2.31491   1
 -13   5   6 3.89442 1.88439   1
 -12   5   6 -0.1816 1.65438   1
 -11   5   6 55.3254 3.16704   1
 -10   5   6 4.04412 1.50643   1
  -9   5   6 84.9804 2.42469   1
  -8   5   6 0.22510 0.80209   1
  -7   5   6 59.0701 1.61696   1
  -6   5   6 70.8453 1.53708   1
  -5   5   6 10.0652 0.50412   1
  -4   5   6 18.5066 0.57567   1
  -3   5   6 89.2956 1.05367   1
  -2   5   6 123.140 1.36559   1
  -1   5   6 51.2940 0.74257   1
   0   5   6 3.31004 0.30999   1
   1   5   6 144.279 1.60263   1
   2   5   6 1.38614 0.31130   1
   3   5   6 8.05232 0.45535   1
   4   5   6 12.0195 0.67266   1
   5   5   6 35.3906 1.31211   1
   6   5   6 74.0691 2.22590   1
   7   5   6 1.31037 0.93983   1
   8   5   6 0.11167 0.99327   1
   9   5   6 51.0119 2.25238   1
  10   5   6 4.98788 1.29612   1
  11   5   6 97.0149 4.12301   1
  12   5   6 10.7067 2.27108   1
  13   5   6 -3.1629 2.75182   1
  14   5   6 0.77114 3.11287   1
 -15   6   6 -1.5961 2.07907   1
 -14   6   6 -3.0928 1.83045   1
 -13   6   6 14.7214 2.27219   1
 -12   6   6 111.109 4.32838   1
 -11   6   6 -0.4274 1.47978   1
 -10   6   6 238.220 5.48927   1
  -9   6   6 24.5709 1.48184   1
  -8   6   6 0.69398 0.85604   1
  -7   6   6 14.7885 1.04383   1
  -6   6   6 227.518 3.30929   1
  -5   6   6 2.63588 0.45317   1
  -4   6   6 1.36210 0.34284   1
  -3   6   6 9.39725 0.43671   1
  -2   6   6 128.726 1.35494   1
  -1   6   6 0.25428 0.28582   1
   0   6   6 105.268 1.26611   1
   1   6   6 6.62205 0.41523   1
   2   6   6 5.06923 0.42944   1
   3   6   6 6.20629 0.42446   1
   4   6   6 15.4686 0.74122   1
   5   6   6 9.23312 1.03684   1
   6   6   6 430.449 7.16868   1
   7   6   6 -1.2150 0.90327   1
   8   6   6 80.7867 2.59050   1
   9   6   6 9.50889 1.35759   1
  10   6   6 353.565 6.57686   1
  11   6   6 3.99078 1.87605   1
  12   6   6 10.7777 2.24711   1
  13   6   6 0.86584 2.11510   1
  14   6   6 -5.6308 3.01422   1
 -15   7   6 15.9150 2.59727   1
 -14   7   6 1.08558 2.03240   1
 -13   7   6 13.3709 2.23547   1
 -12   7   6 11.5951 2.02086   1
 -11   7   6 223.721 6.00653   1
 -10   7   6 24.6367 1.83259   1
  -9   7   6 61.8514 2.18595   1
  -8   7   6 11.7882 1.07722   1
  -7   7   6 209.074 3.45372   1
  -6   7   6 12.3631 0.86999   1
  -5   7   6 442.320 5.14853   1
  -4   7   6 43.9999 0.92866   1
  -3   7   6 9.81292 0.46975   1
  -2   7   6 3.36970 0.33918   1
  -1   7   6 109.635 1.21689   1
   0   7   6 11.2393 0.45882   1
   1   7   6 385.219 4.15687   1
   2   7   6 1.08293 0.32356   1
   3   7   6 33.0891 0.81142   1
   4   7   6 26.4345 1.03021   1
   5   7   6 539.804 8.62795   1
   6   7   6 6.04824 1.05585   1
   7   7   6 9.36405 1.20970   1
   8   7   6 26.9746 1.68587   1
   9   7   6 31.7321 1.88971   1
  10   7   6 -0.8743 1.23490   1
  11   7   6 178.797 5.66841   1
  12   7   6 25.9254 2.77353   1
  13   7   6 6.41992 2.30497   1
  14   7   6 3.44055 3.71294   1
 -15   8   6 6.30854 2.25520   1
 -14   8   6 13.5316 2.31474   1
 -13   8   6 5.04802 1.95294   1
 -12   8   6 3.04112 1.74915   1
 -11   8   6 3.43298 1.67332   1
 -10   8   6 50.5419 2.48224   1
  -9   8   6 11.4934 1.25328   1
  -8   8   6 279.995 5.04099   1
  -7   8   6 102.227 2.37190   1
  -6   8   6 31.7759 1.28587   1
  -5   8   6 57.7382 1.41620   1
  -4   8   6 11.9216 0.63804   1
  -3   8   6 11.4875 0.50687   1
  -2   8   6 0.97899 0.35548   1
  -1   8   6 23.6427 0.74293   1
   0   8   6 253.856 2.82528   1
   1   8   6 13.6234 0.57650   1
   2   8   6 134.249 1.85089   1
   3   8   6 79.8019 1.37604   1
   4   8   6 31.8689 1.38712   1
   5   8   6 17.9543 1.30216   1
   6   8   6 0.10804 0.91070   1
   7   8   6 17.1695 1.42376   1
   8   8   6 15.3772 1.48031   1
   9   8   6 14.4504 1.54323   1
  10   8   6 74.7192 2.87775   1
  11   8   6 7.76590 2.09961   1
  12   8   6 -0.0793 1.99624   1
  13   8   6 -2.7913 2.05525   1
 -15   9   6 -0.9723 2.59130   1
 -14   9   6 7.32724 2.16712   1
 -13   9   6 47.9984 3.22780   1
 -12   9   6 6.31697 1.94349   1
 -11   9   6 55.4570 3.23139   1
 -10   9   6 3.17849 1.29945   1
  -9   9   6 3.88861 1.07813   1
  -8   9   6 15.4844 1.30157   1
  -7   9   6 0.38174 0.89439   1
  -6   9   6 56.4028 1.75011   1
  -5   9   6 1.04144 0.66552   1
  -4   9   6 1.72810 0.59493   1
  -3   9   6 165.688 2.37272   1
  -2   9   6 42.1770 1.01215   1
  -1   9   6 -0.0154 0.44949   1
   0   9   6 4.35076 0.53791   1
   1   9   6 4.68675 0.53670   1
   2   9   6 130.802 1.91552   1
   3   9   6 38.4244 1.30479   1
   4   9   6 34.4508 1.71969   1
   5   9   6 134.072 3.09940   1
   6   9   6 56.2274 2.14937   1
   7   9   6 0.85797 1.07204   1
   8   9   6 7.56566 1.32864   1
   9   9   6 -1.3359 1.19351   1
  10   9   6 14.6192 1.68756   1
  11   9   6 18.3080 2.44066   1
  12   9   6 0.90456 2.03534   1
  13   9   6 13.0351 2.59372   1
 -14  10   6 19.6900 2.73833   1
 -13  10   6 4.97938 2.06616   1
 -12  10   6 30.0729 2.66319   1
 -11  10   6 1.60877 1.67764   1
 -10  10   6 4.15063 1.34633   1
  -9  10   6 0.49073 1.02051   1
  -8  10   6 4.30930 1.07292   1
  -7  10   6 7.00305 1.10080   1
  -6  10   6 20.3779 1.32244   1
  -5  10   6 31.8131 1.51510   1
  -4  10   6 59.5814 1.76522   1
  -3  10   6 55.0980 1.67376   1
  -2  10   6 149.358 2.74911   1
  -1  10   6 8.83772 0.83913   1
   0  10   6 34.5148 1.23890   1
   1  10   6 4.08006 0.64614   1
   2  10   6 153.723 2.63401   1
   3  10   6 30.3903 1.36478   1
   4  10   6 87.3261 2.79897   1
   5  10   6 -0.3700 1.07541   1
   6  10   6 247.705 5.43063   1
   7  10   6 1.97183 1.12089   1
   8  10   6 42.9414 2.16879   1
   9  10   6 9.47186 1.48520   1
  10  10   6 1.67203 1.32473   1
  11  10   6 0.28951 1.90481   1
  12  10   6 7.44108 2.23112   1
  13  10   6 2.68942 2.23912   1
 -14  11   6 21.8336 2.75153   1
 -13  11   6 28.2756 2.72388   1
 -12  11   6 49.7714 3.23706   1
 -11  11   6 38.4885 2.78689   1
 -10  11   6 2.91057 1.34863   1
  -9  11   6 231.400 5.17267   1
  -8  11   6 84.3021 2.86662   1
  -7  11   6 219.529 4.76864   1
  -6  11   6 95.9064 2.81783   1
  -5  11   6 395.463 8.53936   1
  -4  11   6 178.436 4.01951   1
  -3  11   6 17.6992 1.24981   1
  -2  11   6 8.18083 0.95674   1
  -1  11   6 57.3440 2.10645   1
   0  11   6 37.2550 2.17737   1
   1  11   6 238.154 4.34620   1
   2  11   6 17.4799 1.12999   1
   3  11   6 172.786 3.26343   1
   4  11   6 119.278 3.87843   1
   5  11   6 493.715 9.21880   1
   6  11   6 4.85336 1.33159   1
   7  11   6 160.164 4.23021   1
   8  11   6 28.2973 1.96831   1
   9  11   6 78.8255 2.90300   1
  10  11   6 8.63949 1.59737   1
  11  11   6 138.916 5.18017   1
  12  11   6 9.27712 2.35296   1
  13  11   6 40.6699 3.48284   1
 -14  12   6 69.1626 5.24213   1
 -13  12   6 8.91785 2.22644   1
 -12  12   6 55.8379 3.49387   1
 -11  12   6 10.5189 2.06348   1
 -10  12   6 140.183 3.98065   1
  -9  12   6 2.51155 1.29030   1
  -8  12   6 2.16011 1.22595   1
  -7  12   6 45.4210 2.22284   1
  -6  12   6 387.238 8.54716   1
  -5  12   6 2.08763 1.16512   1
  -4  12   6 479.592 8.73114   1
  -3  12   6 67.6375 2.40006   1
  -2  12   6 107.478 2.96505   1
  -1  12   6 106.245 3.43328   1
   0  12   6 336.609 9.25145   1
   1  12   6 2.19100 1.10180   1
   2  12   6 12.4566 1.10164   1
   3  12   6 18.3907 1.34604   1
   4  12   6 167.787 4.15313   1
   5  12   6 -0.7595 1.21540   1
   6  12   6 192.888 4.74400   1
   7  12   6 2.11641 1.37672   1
   8  12   6 19.5199 1.88704   1
   9  12   6 20.6911 2.01276   1
  10  12   6 156.790 4.57634   1
  11  12   6 2.28843 2.00470   1
  12  12   6 -2.2762 1.99274   1
 -13  13   6 0.19727 2.69495   1
 -12  13   6 15.6440 2.38306   1
 -11  13   6 141.528 4.88592   1
 -10  13   6 11.8116 1.67677   1
  -9  13   6 6.20028 1.46290   1
  -8  13   6 15.0627 1.60312   1
  -7  13   6 18.6773 1.93151   1
  -6  13   6 5.77275 1.44027   1
  -5  13   6 504.832 10.6055   1
  -4  13   6 136.590 3.55541   1
  -3  13   6 -0.1960 0.94911   1
  -2  13   6 12.4235 1.32928   1
  -1  13   6 217.324 5.50855   1
   0  13   6 47.7360 3.09663   1
   1  13   6 251.365 7.49252   1
   2  13   6 1.46264 1.12713   1
   3  13   6 126.840 3.09262   1
   4  13   6 20.5554 1.74128   1
   5  13   6 684.606 14.0366   1
   6  13   6 31.5821 2.15235   1
   7  13   6 19.9895 1.87294   1
   8  13   6 2.71995 1.51642   1
   9  13   6 29.8308 2.23103   1
  10  13   6 4.89283 1.70312   1
  11  13   6 179.138 7.16787   1
  12  13   6 -3.2568 2.35423   1
 -13  14   6 2.15485 2.64303   1
 -12  14   6 3.43256 2.50649   1
 -11  14   6 28.2381 2.62819   1
 -10  14   6 57.4577 2.84899   1
  -9  14   6 1.29643 1.39608   1
  -8  14   6 99.6883 3.85574   1
  -7  14   6 23.4497 2.12008   1
  -6  14   6 62.5532 3.04359   1
  -5  14   6 8.68467 1.52868   1
  -4  14   6 5.15954 1.19440   1
  -3  14   6 5.19017 1.19582   1
  -2  14   6 49.0520 2.24818   1
  -1  14   6 27.9533 2.05000   1
   0  14   6 279.677 8.25077   1
   1  14   6 7.60416 1.78051   1
   2  14   6 68.7942 2.58474   1
   3  14   6 13.0332 1.43897   1
   4  14   6 18.9658 1.97880   1
   5  14   6 0.28532 1.27131   1
   6  14   6 47.4398 2.52011   1
   7  14   6 15.5608 1.84726   1
   8  14   6 51.0764 2.77410   1
   9  14   6 12.0086 1.87047   1
  10  14   6 114.064 4.07842   1
  11  14   6 -1.0199 2.39562   1
  12  14   6 5.75389 3.91471   1
 -13  15   6 163.101 7.25532   1
 -12  15   6 37.0158 3.80147   1
 -11  15   6 35.7213 3.64490   1
 -10  15   6 2.00189 1.74527   1
  -9  15   6 19.7349 2.21664   1
  -8  15   6 39.7583 2.69448   1
  -7  15   6 41.4270 2.69979   1
  -6  15   6 18.2776 1.96769   1
  -5  15   6 0.41342 1.33444   1
  -4  15   6 51.4997 2.44866   1
  -3  15   6 236.628 5.20055   1
  -2  15   6 106.341 3.21205   1
  -1  15   6 2.00501 1.26617   1
   0  15   6 7.81944 1.83858   1
   1  15   6 28.2408 2.61591   1
   2  15   6 0.45813 1.11822   1
   3  15   6 349.013 6.97075   1
   4  15   6 0.85485 1.44328   1
   5  15   6 1.32047 1.53170   1
   6  15   6 -1.6178 1.45346   1
   7  15   6 163.363 5.24556   1
   8  15   6 -1.2470 1.70582   1
   9  15   6 11.0102 2.21625   1
  10  15   6 1.89887 2.24955   1
  11  15   6 7.38778 3.93556   1
 -12  16   6 31.7997 3.76312   1
 -11  16   6 39.9720 6.10277   1
 -10  16   6 19.9982 3.05949   1
  -9  16   6 4.02881 2.11072   1
  -8  16   6 133.869 4.58054   1
   6  16   6 47.7170 6.17812  -2
  -7  16   6 47.7170 6.17812   1
  -6  16   6 31.3136 2.40561   1
  -5  16   6 6.47158 1.56598   1
  -4  16   6 149.567 3.97910   1
  -3  16   6 0.21632 1.14219   1
  -2  16   6 103.534 3.24408   1
  -1  16   6 34.3852 2.97576   1
   0  16   6 46.3888 3.30371   1
   1  16   6 46.1629 3.37391   1
   2  16   6 88.1582 3.04934   1
   3  16   6 28.6386 1.94722   1
   4  16   6 56.2760 3.20676   1
  -6  16   6 19.2115 6.51935  -2
   5  16   6 19.2115 6.51935   1
   6  16   6 43.2455 2.80008   1
  -8  16   6 131.059 10.0139  -2
   7  16   6 131.059 10.0139   1
   8  16   6 46.5111 3.41115   1
   9  16   6 5.34588 2.40274   1
  10  16   6 39.1888 3.71704   1
  11  16   6 1.42436 3.54528   1
 -12  17   6 16.8580 5.21046   1
 -11  17   6 7.40646 4.10948   1
 -10  17   6 2.74470 2.36618   1
  -9  17   6 43.2531 3.66834   1
  -8  17   6 16.4397 2.13229   1
  -7  17   6 121.405 4.34238   1
   5  17   6 57.9554 6.57161  -2
  -6  17   6 57.9554 6.57161   1
  -5  17   6 29.1570 2.35614   1
  -4  17   6 78.4514 2.99178   1
  -3  17   6 207.548 4.91234   1
  -2  17   6 3.15490 1.27199   1
  -1  17   6 41.9398 3.34155   1
   0  17   6 71.6189 4.08593   1
   1  17   6 94.9849 4.54304   1
   2  17   6 75.7328 2.95370   1
   3  17   6 178.616 4.51535   1
  -5  17   6 97.5692 8.19793  -2
   4  17   6 97.5692 8.19793   1
   5  17   6 44.3925 2.96531   1
   6  17   6 20.1363 2.49407   1
   7  17   6 138.841 6.02139   1
   8  17   6 -1.4035 2.00798   1
   9  17   6 38.7646 3.84671   1
  10  17   6 8.98416 2.64679   1
 -11  18   6 21.3913 4.83969   1
 -10  18   6 19.0771 3.02843   1
  -9  18   6 -0.7828 2.09365   1
  -8  18   6 13.7182 2.61908   1
  -7  18   6 33.9150 2.70571   1
   5  18   6 98.5893 7.59848  -2
  -6  18   6 98.5893 7.59848   1
   4  18   6 105.541 7.61918  -2
  -5  18   6 105.541 7.61918   1
  -4  18   6 78.6751 3.11117   1
  -3  18   6 4.52471 1.36075   1
   1  18   6 63.7283 6.47529  -2
  -2  18   6 63.7283 6.47529   1
  -1  18   6 3.51469 2.02396   1
   0  18   6 36.3561 3.22798   1
   1  18   6 3.77335 1.90585   1
   2  18   6 56.3202 2.71836   1
  -4  18   6 96.5827 8.14729  -2
   3  18   6 96.5827 8.14729   1
   4  18   6 94.8510 4.86878   1
   5  18   6 2.15152 2.09001   1
   6  18   6 148.249 6.17664   1
   7  18   6 4.93351 2.30567   1
   8  18   6 48.1642 3.90731   1
   9  18   6 0.73582 2.32930   1
  10  18   6 37.5312 3.83544   1
 -11  19   6 86.1295 8.23794   1
 -10  19   6 1.54017 2.36912   1
  -9  19   6 7.10604 2.36062   1
  -8  19   6 8.31716 2.43561   1
  -7  19   6 34.1404 3.45336   1
  -6  19   6 8.92618 2.34284   1
   4  19   6 122.203 8.20605  -2
  -5  19   6 122.203 8.20605   1
   3  19   6 -2.1429 5.26228  -2
  -4  19   6 -2.1429 5.26228   1
   2  19   6 134.278 8.19189  -2
  -3  19   6 134.278 8.19189   1
   1  19   6 138.271 8.36968  -2
  -2  19   6 138.271 8.36968   1
  -1  19   6 49.8434 3.90457   1
   0  19   6 6.98323 2.19956   1
   1  19   6 103.718 5.02113   1
   2  19   6 96.7606 4.83693   1
   3  19   6 7.91423 1.83869   1
   4  19   6 9.35520 2.37221   1
   5  19   6 167.955 6.71372   1
   6  19   6 12.1014 2.59606   1
   7  19   6 0.98296 2.20562   1
   8  19   6 6.30132 2.51110   1
   9  19   6 6.76806 2.55473   1
 -10  20   6 94.4114 5.60937   1
  -9  20   6 8.92435 2.55708   1
  -8  20   6 13.0672 2.75247   1
  -7  20   6 10.8388 2.66781   1
  -6  20   6 87.0269 5.02605   1
  -5  20   6 13.8747 2.55642   1
   3  20   6 64.5865 6.70403  -2
  -4  20   6 64.5865 6.70403   1
   2  20   6 25.1784 5.79884  -2
  -3  20   6 25.1784 5.79884   1
   1  20   6 99.4119 7.55962  -2
  -2  20   6 99.4119 7.55962   1
  -1  20   6 28.2071 3.19759   1
   0  20   6 339.995 10.3918   1
   1  20   6 92.9839 4.89929   1
   2  20   6 0.51819 1.97432   1
   3  20   6 20.0710 2.50628   1
   4  20   6 80.0193 4.66543   1
   5  20   6 3.37764 2.21524   1
   6  20   6 39.9254 3.76418   1
   7  20   6 6.26589 2.43057   1
   8  20   6 -1.8318 2.45290   1
   9  20   6 -2.2903 3.15210   1
  -9  21   6 8.36627 2.73250   1
  -8  21   6 -0.0864 2.32206   1
  -7  21   6 36.9092 3.81168   1
  -6  21   6 0.10247 2.03808   1
  -5  21   6 42.1223 3.73991   1
  -4  21   6 -0.8262 1.66979   1
   2  21   6 161.746 9.38046  -2
  -3  21   6 161.746 9.38046   1
   1  21   6 21.3974 5.85622  -2
  -2  21   6 21.3974 5.85622   1
  -1  21   6 4.73473 2.34317   1
   0  21   6 4.38665 2.31051   1
   1  21   6 7.60068 2.41675   1
   2  21   6 3.05695 2.11655   1
   3  21   6 110.854 5.52670   1
   4  21   6 5.60707 2.23448   1
   5  21   6 53.2151 4.20392   1
   6  21   6 5.15038 2.43927   1
   7  21   6 28.2481 3.32380   1
   8  21   6 2.65520 2.70559   1
  -8  22   6 96.0576 5.84045   1
  -7  22   6 0.68071 2.28413   1
  -6  22   6 -1.5898 2.05214   1
  -5  22   6 -0.7336 3.18370   1
  -4  22   6 10.7959 2.72349   1
  -3  22   6 0.68124 2.26881   1
  -2  22   6 188.421 7.40987   1
  -1  22   6 1.72579 2.28956   1
   0  22   6 20.3439 3.06326   1
   1  22   6 6.55130 2.44239   1
   2  22   6 160.330 6.65288   1
   3  22   6 1.21123 2.89810   1
   4  22   6 5.14022 2.34557   1
   5  22   6 2.40082 2.32714   1
   6  22   6 2.73060 2.44781   1
   7  22   6 4.13374 2.59258   1
  -7  23   6 89.8444 7.77249   1
  -6  23   6 9.00031 3.84236   1
  -5  23   6 43.5382 5.64413   1
  -4  23   6 18.1435 3.13636   1
  -3  23   6 149.328 6.60832   1
  -2  23   6 9.16926 2.67183   1
  -1  23   6 0.80337 2.33429   1
   0  23   6 15.9364 2.97483   1
   1  23   6 60.2785 4.59301   1
   2  23   6 14.2068 2.79341   1
   3  23   6 41.0159 5.57324   1
   4  23   6 2.05260 2.44189   1
   5  23   6 8.53174 2.71250   1
   6  23   6 15.3618 3.14834   1
  -6  24   6 13.5375 4.25981   1
  -5  24   6 2.12699 3.56038   1
  -4  24   6 49.3061 4.28580   1
  -3  24   6 34.1782 3.73564   1
  -2  24   6 76.5670 5.14184   1
  -1  24   6 10.1659 2.87045   1
   0  24   6 34.9771 3.76726   1
   1  24   6 21.8256 3.27962   1
   2  24   6 82.1391 5.17177   1
   3  24   6 4.33378 3.54333   1
   4  24   6 72.8246 7.29649   1
   5  24   6 7.59855 2.80496   1
  -4  25   6 9.75448 2.94672   1
  -3  25   6 64.0805 5.02294   1
  -2  25   6 1.00925 2.48278   1
  -1  25   6 19.2170 3.29841   1
   0  25   6 2.21306 2.59921   1
   1  25   6 21.1404 3.34203   1
   2  25   6 2.15602 2.57119   1
   3  25   6 19.4958 4.76709   1
  13   0   7 0.61154 7.51593  -2
 -15   0   7 0.61154 7.51593   1
 -14   0   7 -1.2914 3.34186   1
 -13   0   7 0.47246 2.22182   1
 -12   0   7 0.09557 1.96138   1
   9   0   7 -6.3992 5.32806  -2
 -11   0   7 -6.3992 5.32806   1
   8   0   7 8.59598 5.64189  -2
 -10   0   7 8.59598 5.64189   1
  -9   0   7 0.85431 1.12879   1
  -8   0   7 -0.2409 1.05772   1
  -7   0   7 -1.0460 0.99553   1
  -6   0   7 -0.2555 0.67019   1
  -5   0   7 -0.9271 0.57261   1
  -4   0   7 -0.2660 0.53778   1
  -3   0   7 0.17927 0.38452   1
  -2   0   7 -0.2998 0.55707   1
  -1   0   7 -0.5517 0.53361   1
   0   0   7 -0.2375 0.54417   1
   1   0   7 0.06445 0.57175   1
   2   0   7 -0.2968 0.57081   1
   3   0   7 0.29120 0.45226   1
   4   0   7 0.26760 0.55374   1
   5   0   7 -1.0483 0.71081   1
   6   0   7 0.40640 1.52114   1
   7   0   7 -1.9258 1.56030   1
   8   0   7 1.29919 1.85018   1
 -11   0   7 2.85855 7.07255  -2
   9   0   7 2.85855 7.07255   1
 -12   0   7 -1.0495 7.71049  -2
  10   0   7 -1.0495 7.71049   1
 -13   0   7 -5.5711 7.68322  -2
  11   0   7 -5.5711 7.68322   1
  12   0   7 -7.1669 3.60840   1
  13   0   7 5.09171 4.39042   1
  13   1   7 0.20380 7.68170  -2
 -15   1   7 0.20380 7.68170   1
  12   1   7 -4.1971 7.04908  -2
 -14   1   7 -4.1971 7.04908   1
  11   1   7 -13.154 6.46052  -2
 -13   1   7 -13.154 6.46052   1
 -12   1   7 1.98882 1.66453   1
 -11   1   7 5.07885 1.42785   1
   8   1   7 64.2347 6.71247  -2
 -10   1   7 64.2347 6.71247   1
  -9   1   7 37.3472 1.61733   1
  -8   1   7 4.44819 0.85204   1
  -7   1   7 51.9671 1.68369   1
  -6   1   7 51.8591 1.18700   1
  -5   1   7 26.0017 0.85446   1
  -4   1   7 253.626 2.96653   1
  -3   1   7 24.2992 0.57994   1
  -2   1   7 0.92202 0.38019   1
  -1   1   7 0.67546 0.38351   1
   0   1   7 219.515 2.50174   1
   1   1   7 20.7556 0.73692   1
   2   1   7 0.39727 0.42409   1
   3   1   7 66.4973 0.99600   1
   4   1   7 112.653 1.54327   1
   5   1   7 57.8998 1.49832   1
   6   1   7 63.1840 2.12219   1
   7   1   7 9.21600 1.23594   1
   8   1   7 29.9510 2.03287   1
 -11   1   7 10.4119 7.23236  -2
   9   1   7 10.4119 7.23236   1
 -12   1   7 65.6781 6.05797  -2
  10   1   7 65.6781 6.05797   1
  11   1   7 -2.8321 1.69695   1
 -14   1   7 1.91279 8.59478  -2
  12   1   7 1.91279 8.59478   1
  13   1   7 3.65263 3.11983   1
  13   2   7 97.9962 9.70080  -2
 -15   2   7 97.9962 9.70080   1
  12   2   7 16.3686 7.18799  -2
 -14   2   7 16.3686 7.18799   1
  11   2   7 104.309 8.83123  -2
 -13   2   7 104.309 8.83123   1
  10   2   7 202.289 10.7659  -2
 -12   2   7 202.289 10.7659   1
   9   2   7 235.256 11.3264  -2
 -11   2   7 235.256 11.3264   1
 -10   2   7 127.484 3.20526   1
  -9   2   7 10.3484 1.08989   1
  -8   2   7 137.694 2.78630   1
  -7   2   7 125.043 2.57441   1
  -6   2   7 402.646 5.07072   1
  -5   2   7 672.806 7.45164   1
  -4   2   7 95.9131 1.46558   1
  -3   2   7 74.6721 1.05603   1
  -2   2   7 3.22322 0.41665   1
  -1   2   7 776.832 7.59013   1
   0   2   7 0.47909 0.40815   1
   1   2   7 52.5476 1.00506   1
   2   2   7 114.641 1.69872   1
   3   2   7 402.087 3.88654   1
   4   2   7 249.804 2.89939   1
   5   2   7 641.739 8.21797   1
   6   2   7 268.802 4.94567   1
   7   2   7 242.974 4.68764   1
   8   2   7 1.70412 1.08921   1
   9   2   7 61.5293 2.96221   1
 -12   2   7 207.838 12.1902  -2
  10   2   7 207.838 12.1902   1
 -13   2   7 103.451 10.0591  -2
  11   2   7 103.451 10.0591   1
 -14   2   7 6.41611 8.64765  -2
  12   2   7 6.41611 8.64765   1
 -15   2   7 89.7146 11.2544  -2
  13   2   7 89.7146 11.2544   1
 -15   3   7 86.9338 4.43076   1
  12   3   7 4.39697 7.17178  -2
 -14   3   7 4.39697 7.17178   1
  11   3   7 10.9054 6.64953  -2
 -13   3   7 10.9054 6.64953   1
  10   3   7 234.822 11.6061  -2
 -12   3   7 234.822 11.6061   1
 -11   3   7 19.3627 2.08609   1
 -10   3   7 179.279 4.03827   1
  -9   3   7 27.8094 1.55180   1
  -8   3   7 38.5514 1.75152   1
  -7   3   7 5.59832 0.94688   1
  -6   3   7 45.2875 1.41766   1
  -5   3   7 397.903 4.40429   1
  -4   3   7 132.553 1.81957   1
  -3   3   7 0.15213 0.31186   1
  -2   3   7 152.367 1.69007   1
  -1   3   7 13.3162 0.58475   1
   0   3   7 439.033 4.75035   1
   1   3   7 22.5812 0.77565   1
   2   3   7 8.83246 0.49170   1
   3   3   7 159.942 1.85393   1
   4   3   7 108.785 1.63766   1
   5   3   7 407.539 5.54119   1
   6   3   7 55.5349 2.06720   1
   7   3   7 20.0315 1.45641   1
   8   3   7 28.5983 1.72792   1
   9   3   7 -0.1918 1.16280   1
 -12   3   7 220.610 12.3129  -2
  10   3   7 220.610 12.3129   1
 -13   3   7 11.7680 7.92629  -2
  11   3   7 11.7680 7.92629   1
 -14   3   7 4.13190 8.21960  -2
  12   3   7 4.13190 8.21960   1
 -15   3   7 78.6741 11.4464  -2
  13   3   7 78.6741 11.4464   1
  13   4   7 88.1088 9.43499  -2
 -15   4   7 88.1088 9.43499   1
  12   4   7 -4.1786 6.86599  -2
 -14   4   7 -4.1786 6.86599   1
  11   4   7 39.5494 7.28885  -2
 -13   4   7 39.5494 7.28885   1
  10   4   7 73.2490 7.58052  -2
 -12   4   7 73.2490 7.58052   1
 -11   4   7 44.7706 2.86405   1
 -10   4   7 29.5727 1.94735   1
   7   4   7 81.5845 6.56523  -2
  -9   4   7 81.5845 6.56523   1
  -8   4   7 17.8239 1.30697   1
  -7   4   7 8.63727 1.16509   1
  -6   4   7 119.654 2.45308   1
  -5   4   7 388.065 4.56012   1
  -4   4   7 104.087 1.64661   1
  -3   4   7 22.4637 0.63844   1
  -2   4   7 84.4998 1.18487   1
  -1   4   7 23.5604 0.62405   1
   0   4   7 429.681 4.42798   1
   1   4   7 0.17369 0.35893   1
   2   4   7 39.2445 0.87883   1
   3   4   7 0.56861 0.38296   1
   4   4   7 162.194 2.35766   1
   5   4   7 597.871 8.48596   1
   6   4   7 245.618 4.67231   1
   7   4   7 64.2447 2.29207   1
   8   4   7 3.86809 1.17715   1
   9   4   7 4.02245 1.26964   1
  10   4   7 64.3882 2.68967   1
 -13   4   7 47.7047 8.96288  -2
  11   4   7 47.7047 8.96288   1
 -14   4   7 3.58041 8.60558  -2
  12   4   7 3.58041 8.60558   1
 -15   4   7 55.5647 10.9466  -2
  13   4   7 55.5647 10.9466   1
  13   5   7 58.2961 8.64113  -2
 -15   5   7 58.2961 8.64113   1
  12   5   7 48.8449 7.85328  -2
 -14   5   7 48.8449 7.85328   1
  11   5   7 6.06970 6.70542  -2
 -13   5   7 6.06970 6.70542   1
 -12   5   7 17.4286 2.22920   1
 -11   5   7 151.166 4.83203   1
 -10   5   7 157.422 4.05616   1
  -9   5   7 47.1297 1.98364   1
  -8   5   7 40.4804 1.83875   1
  -7   5   7 94.2621 2.48578   1
  -6   5   7 315.714 4.85905   1
  -5   5   7 227.218 2.99459   1
  -4   5   7 12.9723 0.66496   1
  -3   5   7 0.09659 0.35153   1
  -2   5   7 280.873 2.92361   1
  -1   5   7 104.654 1.36743   1
   0   5   7 334.769 3.56440   1
   1   5   7 10.2488 0.55151   1
   2   5   7 24.5541 0.73503   1
   3   5   7 6.18561 0.48447   1
   4   5   7 125.569 2.10816   1
   5   5   7 129.149 2.99644   1
   6   5   7 21.4246 1.44281   1
   7   5   7 44.8059 2.03775   1
   8   5   7 -0.0082 1.07830   1
   9   5   7 36.6753 2.03406   1
  10   5   7 100.070 3.16916   1
 -13   5   7 -3.4793 8.08755  -2
  11   5   7 -3.4793 8.08755   1
 -14   5   7 46.5187 9.34097  -2
  12   5   7 46.5187 9.34097   1
 -15   5   7 49.6515 10.8056  -2
  13   5   7 49.6515 10.8056   1
  13   6   7 8.27044 8.14748  -2
 -15   6   7 8.27044 8.14748   1
  12   6   7 46.5064 8.16897  -2
 -14   6   7 46.5064 8.16897   1
  11   6   7 11.3089 6.68173  -2
 -13   6   7 11.3089 6.68173   1
 -12   6   7 30.9670 2.68255   1
   9   6   7 -0.0289 5.76454  -2
 -11   6   7 -0.0289 5.76454   1
   8   6   7 74.7456 7.02530  -2
 -10   6   7 74.7456 7.02530   1
  -9   6   7 13.9492 1.32960   1
  -8   6   7 106.651 2.76427   1
  -7   6   7 9.98436 1.11598   1
  -6   6   7 8.44201 0.82788   1
  -5   6   7 37.0955 1.26156   1
  -4   6   7 77.3026 1.42218   1
  -3   6   7 214.782 2.49247   1
  -2   6   7 28.8364 0.79331   1
  -1   6   7 116.073 1.56691   1
   0   6   7 14.5504 0.63471   1
   1   6   7 2.18750 0.43535   1
   2   6   7 11.0572 0.54142   1
   3   6   7 114.232 1.76727   1
   4   6   7 40.4403 1.26029   1
   5   6   7 14.8081 1.24682   1
   6   6   7 30.4005 1.63032   1
   7   6   7 59.1025 2.29207   1
   8   6   7 54.3167 2.35812   1
   9   6   7 -1.4884 1.16146   1
  10   6   7 3.42920 1.39629   1
 -13   6   7 9.65646 8.56676  -2
  11   6   7 9.65646 8.56676   1
 -14   6   7 30.2115 9.34358  -2
  12   6   7 30.2115 9.34358   1
 -15   6   7 26.0236 10.0519  -2
  13   6   7 26.0236 10.0519   1
  13   7   7 5.91075 7.96119  -2
 -15   7   7 5.91075 7.96119   1
  12   7   7 -4.4223 7.19597  -2
 -14   7   7 -4.4223 7.19597   1
  11   7   7 11.7088 7.02308  -2
 -13   7   7 11.7088 7.02308   1
 -12   7   7 16.9518 2.25112   1
 -11   7   7 58.2213 3.32524   1
   8   7   7 35.1750 6.26122  -2
 -10   7   7 35.1750 6.26122   1
  -9   7   7 25.7092 1.60104   1
  -8   7   7 16.9721 1.38260   1
  -7   7   7 35.4421 1.54953   1
  -6   7   7 12.3015 0.92274   1
  -5   7   7 12.8578 0.95472   1
  -4   7   7 14.5743 0.73136   1
  -3   7   7 0.86596 0.42826   1
  -2   7   7 34.3452 0.94109   1
  -1   7   7 -0.4610 0.41952   1
   0   7   7 112.296 1.73031   1
   1   7   7 28.8758 0.90728   1
   2   7   7 95.0768 1.48339   1
   3   7   7 0.89357 0.50505   1
   4   7   7 33.8359 1.42675   1
   5   7   7 10.1561 1.16124   1
   6   7   7 0.98414 1.00028   1
   7   7   7 30.6277 1.77431   1
   8   7   7 22.8319 1.68347   1
   9   7   7 14.5725 1.61552   1
  10   7   7 2.39735 1.39170   1
 -13   7   7 10.9181 8.73158  -2
  11   7   7 10.9181 8.73158   1
 -14   7   7 -1.4304 8.92475  -2
  12   7   7 -1.4304 8.92475   1
 -15   7   7 -2.4132 10.0391  -2
  13   7   7 -2.4132 10.0391   1
  12   8   7 3.52573 7.05094  -2
 -14   8   7 3.52573 7.05094   1
  11   8   7 63.2912 8.03530  -2
 -13   8   7 63.2912 8.03530   1
 -12   8   7 34.8499 2.83171   1
 -11   8   7 130.919 4.56897   1
   8   8   7 117.516 8.14683  -2
 -10   8   7 117.516 8.14683   1
  -9   8   7 10.4241 1.31754   1
  -8   8   7 27.6658 1.62223   1
  -7   8   7 38.2426 1.82379   1
  -6   8   7 72.1405 1.82246   1
  -5   8   7 135.121 2.94350   1
  -4   8   7 122.005 2.68361   1
  -3   8   7 30.7799 1.07243   1
  -2   8   7 3.33452 0.51565   1
  -1   8   7 224.301 3.10872   1
   0   8   7 674.833 8.46099   1
   1   8   7 90.6098 1.60022   1
   2   8   7 75.0426 1.55325   1
   3   8   7 105.567 2.15361   1
   4   8   7 166.641 4.00901   1
   5   8   7 205.364 4.12637   1
   6   8   7 35.5652 1.82552   1
   7   8   7 254.308 5.02816   1
   8   8   7 17.8637 1.61143   1
   9   8   7 39.7987 2.16554   1
  10   8   7 59.7635 2.74239   1
  11   8   7 55.6910 2.73313   1
 -14   8   7 6.59900 9.32316  -2
  12   8   7 6.59900 9.32316   1
  13   8   7 -1.3144 2.21488   1
  12   9   7 32.5745 7.78809  -2
 -14   9   7 32.5745 7.78809   1
  11   9   7 176.862 10.6958  -2
 -13   9   7 176.862 10.6958   1
 -12   9   7 7.07763 2.03535   1
 -11   9   7 276.327 7.11570   1
 -10   9   7 387.726 7.63825   1
   7   9   7 120.455 7.86489  -2
  -9   9   7 120.455 7.86489   1
  -8   9   7 26.0700 1.61060   1
  -7   9   7 76.2360 2.37821   1
  -6   9   7 294.104 5.18028   1
  -5   9   7 374.379 7.06295   1
  -4   9   7 92.6559 2.72011   1
  -3   9   7 78.0092 1.90403   1
  -2   9   7 18.6812 0.96029   1
  -1   9   7 386.343 4.91331   1
   0   9   7 1156.03 15.2276   1
   1   9   7 469.724 7.24134   1
   2   9   7 98.2956 2.00741   1
   3   9   7 93.2267 2.37608   1
   4   9   7 261.510 5.55158   1
   5   9   7 352.906 7.02550   1
   6   9   7 180.110 4.47435   1
   7   9   7 91.8986 2.85601   1
   8   9   7 12.5803 1.52369   1
   9   9   7 63.8580 2.74055   1
  10   9   7 393.064 7.36826   1
  11   9   7 168.030 4.37104   1
 -14   9   7 31.5233 9.61154  -2
  12   9   7 31.5233 9.61154   1
  13   9   7 1.50623 2.25103   1
  12  10   7 8.28579 7.30318  -2
 -14  10   7 8.28579 7.30318   1
  11  10   7 43.0326 7.58048  -2
 -13  10   7 43.0326 7.58048   1
  10  10   7 133.422 9.28286  -2
 -12  10   7 133.422 9.28286   1
   9  10   7 77.7680 7.80906  -2
 -11  10   7 77.7680 7.80906   1
   8  10   7 154.324 9.31952  -2
 -10  10   7 154.324 9.31952   1
   7  10   7 2.34700 5.67371  -2
  -9  10   7 2.34700 5.67371   1
  -8  10   7 -0.9449 1.01121   1
  -7  10   7 1.23946 0.98453   1
  -6  10   7 22.9896 1.52167   1
  -5  10   7 211.900 4.66480   1
  -4  10   7 -0.6281 0.91156   1
  -3  10   7 17.7982 1.23989   1
  -2  10   7 14.8223 1.15495   1
  -1  10   7 169.630 3.36083   1
   0  10   7 216.978 4.45484   1
   1  10   7 3.96979 0.86947   1
   2  10   7 11.6744 1.01975   1
   3  10   7 5.30825 1.10628   1
   4  10   7 17.9190 1.63042   1
   5  10   7 212.495 4.93275   1
   6  10   7 61.1478 2.67728   1
   7  10   7 4.90416 1.45354   1
 -10  10   7 165.784 10.9302  -2
   8  10   7 165.784 10.9302   1
 -11  10   7 85.3354 9.28147  -2
   9  10   7 85.3354 9.28147   1
 -12  10   7 115.705 10.2624  -2
  10  10   7 115.705 10.2624   1
 -13  10   7 33.2574 8.86576  -2
  11  10   7 33.2574 8.86576   1
 -14  10   7 -3.7121 8.73121  -2
  12  10   7 -3.7121 8.73121   1
  12  11   7 20.6999 7.53543  -2
 -14  11   7 20.6999 7.53543   1
  11  11   7 14.8550 6.76032  -2
 -13  11   7 14.8550 6.76032   1
  10  11   7 270.752 12.8477  -2
 -12  11   7 270.752 12.8477   1
   9  11   7 82.3527 7.98381  -2
 -11  11   7 82.3527 7.98381   1
 -10  11   7 175.660 4.56284   1
   7  11   7 12.4886 6.04176  -2
  -9  11   7 12.4886 6.04176   1
  -8  11   7 51.8607 2.24362   1
  -7  11   7 6.09413 1.33351   1
  -6  11   7 100.171 3.12798   1
  -5  11   7 277.686 5.72391   1
  -4  11   7 59.6264 2.18345   1
  -3  11   7 11.0866 1.23775   1
  -2  11   7 4.24028 1.02520   1
  -1  11   7 149.315 4.25721   1
   0  11   7 493.811 10.4462   1
   1  11   7 109.350 3.57779   1
   2  11   7 14.2797 1.26175   1
   3  11   7 21.7917 1.71972   1
   4  11   7 125.622 3.60446   1
   5  11   7 128.556 3.69298   1
   6  11   7 118.636 3.63276   1
   7  11   7 -1.5931 1.27686   1
 -10  11   7 189.738 12.0642  -2
   8  11   7 189.738 12.0642   1
 -11  11   7 82.8245 9.07417  -2
   9  11   7 82.8245 9.07417   1
 -12  11   7 284.669 15.0967  -2
  10  11   7 284.669 15.0967   1
 -13  11   7 26.1088 8.70180  -2
  11  11   7 26.1088 8.70180   1
 -14  11   7 7.13167 9.10316  -2
  12  11   7 7.13167 9.10316   1
  11  12   7 87.2815 8.76606  -2
 -13  12   7 87.2815 8.76606   1
 -12  12   7 13.5718 2.34855   1
   9  12   7 0.59541 5.96726  -2
 -11  12   7 0.59541 5.96726   1
 -10  12   7 13.7203 1.76953   1
   7  12   7 33.9374 6.39301  -2
  -9  12   7 33.9374 6.39301   1
  -8  12   7 157.251 4.82982   1
  -7  12   7 2.20275 1.40159   1
  -6  12   7 41.0659 2.55709   1
  -5  12   7 171.414 4.86849   1
  -4  12   7 16.4930 1.46813   1
  -3  12   7 119.296 3.26414   1
  -2  12   7 15.9266 1.42174   1
  -1  12   7 0.75854 1.37985   1
   0  12   7 66.0975 3.55868   1
   1  12   7 9.54513 1.52470   1
   2  12   7 6.94570 1.13349   1
   3  12   7 114.856 3.97789   1
   4  12   7 1.22647 1.29437   1
   5  12   7 176.001 4.50677   1
   6  12   7 24.5024 2.01985   1
  -9  12   7 30.4673 7.23881  -2
   7  12   7 30.4673 7.23881   1
 -10  12   7 87.1629 9.27316  -2
   8  12   7 87.1629 9.27316   1
 -11  12   7 2.67668 7.27623  -2
   9  12   7 2.67668 7.27623   1
 -12  12   7 37.9889 8.91732  -2
  10  12   7 37.9889 8.91732   1
 -13  12   7 68.3900 9.77137  -2
  11  12   7 68.3900 9.77137   1
  12  12   7 4.43914 2.78376   1
  11  13   7 102.276 8.95814  -2
 -13  13   7 102.276 8.95814   1
 -12  13   7 9.34151 2.25673   1
   9  13   7 44.3683 7.06346  -2
 -11  13   7 44.3683 7.06346   1
   8  13   7 67.3628 7.23615  -2
 -10  13   7 67.3628 7.23615   1
   7  13   7 114.864 8.28336  -2
  -9  13   7 114.864 8.28336   1
   6  13   7 271.021 11.9870  -2
  -8  13   7 271.021 11.9870   1
  -7  13   7 56.4603 3.08612   1
  -6  13   7 10.4978 1.66638   1
  -5  13   7 14.4120 1.78319   1
  -4  13   7 192.155 4.49869   1
  -3  13   7 203.674 4.63216   1
  -2  13   7 79.4089 2.75075   1
  -1  13   7 27.0485 2.50481   1
   0  13   7 83.4351 3.98137   1
   1  13   7 51.9338 3.28516   1
   2  13   7 245.218 4.78958   1
   3  13   7 3.02663 1.28851   1
   4  13   7 40.9962 2.28852   1
   5  13   7 46.8656 2.54957   1
  -8  13   7 267.384 13.4472  -2
   6  13   7 267.384 13.4472   1
  -9  13   7 120.662 9.73843  -2
   7  13   7 120.662 9.73843   1
 -10  13   7 78.4747 9.26501  -2
   8  13   7 78.4747 9.26501   1
 -11  13   7 37.4808 8.30998  -2
   9  13   7 37.4808 8.30998   1
 -12  13   7 19.9352 8.40123  -2
  10  13   7 19.9352 8.40123   1
 -13  13   7 96.9394 10.4426  -2
  11  13   7 96.9394 10.4426   1
 -13  14   7 13.8467 3.32123   1
  10  14   7 15.5039 6.72495  -2
 -12  14   7 15.5039 6.72495   1
   9  14   7 17.0296 6.58232  -2
 -11  14   7 17.0296 6.58232   1
   8  14   7 3.04147 6.20518  -2
 -10  14   7 3.04147 6.20518   1
   7  14   7 95.3026 7.59913  -2
  -9  14   7 95.3026 7.59913   1
   6  14   7 41.8151 6.33164  -2
  -8  14   7 41.8151 6.33164   1
  -7  14   7 46.0734 2.84269   1
  -6  14   7 50.5945 2.91292   1
  -5  14   7 2.09634 1.37198   1
  -4  14   7 70.4433 2.72465   1
  -3  14   7 65.7770 2.62181   1
  -2  14   7 0.16863 1.07334   1
  -1  14   7 180.450 6.20036   1
  -2  14   7 -0.2082 4.71024  -2
   0  14   7 -0.2082 4.71024   1
   1  14   7 14.8201 2.11158   1
   2  14   7 40.4877 2.20490   1
   3  14   7 82.0020 3.68477   1
   4  14   7 9.91123 1.57753   1
  -7  14   7 69.2282 7.89881  -2
   5  14   7 69.2282 7.89881   1
  -8  14   7 43.3947 7.76213  -2
   6  14   7 43.3947 7.76213   1
  -9  14   7 90.3680 9.21974  -2
   7  14   7 90.3680 9.21974   1
 -10  14   7 -5.7196 7.65800  -2
   8  14   7 -5.7196 7.65800   1
   9  14   7 0.37983 1.68895   1
 -12  14   7 4.44045 8.39568  -2
  10  14   7 4.44045 8.39568   1
 -13  14   7 8.02442 8.96482  -2
  11  14   7 8.02442 8.96482   1
 -12  15   7 46.9926 6.68271   1
   9  15   7 84.0911 8.14306  -2
 -11  15   7 84.0911 8.14306   1
   8  15   7 82.3520 7.91388  -2
 -10  15   7 82.3520 7.91388   1
   7  15   7 30.0329 6.06843  -2
  -9  15   7 30.0329 6.06843   1
   6  15   7 69.5062 6.92280  -2
  -8  15   7 69.5062 6.92280   1
   5  15   7 73.2778 6.89399  -2
  -7  15   7 73.2778 6.89399   1
  -6  15   7 32.8272 2.48174   1
  -5  15   7 2.10580 1.44572   1
  -4  15   7 2.24420 1.21257   1
  -3  15   7 42.9944 2.30016   1
  -2  15   7 38.2866 2.13942   1
  -1  15   7 87.5203 4.28863   1
   0  15   7 201.221 6.77722   1
  -3  15   7 128.062 8.02495  -2
   1  15   7 128.062 8.02495   1
  -4  15   7 112.374 7.46109  -2
   2  15   7 112.374 7.46109   1
   3  15   7 65.5436 4.27507   1
  -6  15   7 135.211 9.49124  -2
   4  15   7 135.211 9.49124   1
  -7  15   7 71.8511 5.33891  -2
   5  15   7 71.8511 5.33891   1
  -8  15   7 49.1420 8.10520  -2
   6  15   7 49.1420 8.10520   1
  -9  15   7 41.1284 8.07922  -2
   7  15   7 41.1284 8.07922   1
 -10  15   7 86.2988 9.66099  -2
   8  15   7 86.2988 9.66099   1
 -11  15   7 82.4930 10.0646  -2
   9  15   7 82.4930 10.0646   1
  10  15   7 69.2192 4.09624   1
  11  15   7 8.38410 2.67716   1
 -12  16   7 16.2618 4.90103   1
 -11  16   7 31.0353 5.42442   1
   8  16   7 75.1073 8.00659  -2
 -10  16   7 75.1073 8.00659   1
   7  16   7 7.32298 5.84787  -2
  -9  16   7 7.32298 5.84787   1
   6  16   7 15.0254 5.58386  -2
  -8  16   7 15.0254 5.58386   1
   5  16   7 40.9129 6.28763  -2
  -7  16   7 40.9129 6.28763   1
   4  16   7 34.2693 5.97055  -2
  -6  16   7 34.2693 5.97055   1
   3  16   7 76.7412 6.93586  -2
  -5  16   7 76.7412 6.93586   1
   2  16   7 25.3226 5.77720  -2
  -4  16   7 25.3226 5.77720   1
   1  16   7 6.88771 5.29551  -2
  -3  16   7 6.88771 5.29551   1
   0  16   7 175.168 9.52275  -2
  -2  16   7 175.168 9.52275   1
  -1  16   7 9.69846 2.12071   1
  -2  16   7 162.179 9.21814  -2
   0  16   7 162.179 9.21814   1
  -3  16   7 1.27023 5.50075  -2
   1  16   7 1.27023 5.50075   1
  -4  16   7 24.2876 4.27148  -2
   2  16   7 24.2876 4.27148   1
  -5  16   7 72.3075 7.85997  -2
   3  16   7 72.3075 7.85997   1
  -6  16   7 30.4042 7.08106  -2
   4  16   7 30.4042 7.08106   1
  -7  16   7 37.9840 4.92982  -2
   5  16   7 37.9840 4.92982   1
  -8  16   7 10.6974 7.20972  -2
   6  16   7 10.6974 7.20972   1
  -9  16   7 -2.2620 7.78169  -2
   7  16   7 -2.2620 7.78169   1
 -10  16   7 85.7463 9.68758  -2
   8  16   7 85.7463 9.68758   1
   9  16   7 5.95531 2.39785   1
  10  16   7 19.3254 3.25381   1
 -11  17   7 23.0513 4.95003   1
 -10  17   7 13.7509 2.85446   1
   7  17   7 21.0616 6.45513  -2
  -9  17   7 21.0616 6.45513   1
   6  17   7 40.2067 6.75019  -2
  -8  17   7 40.2067 6.75019   1
   5  17   7 -4.1279 5.51397  -2
  -7  17   7 -4.1279 5.51397   1
   4  17   7 55.2638 6.87085  -2
  -6  17   7 55.2638 6.87085   1
   3  17   7 3.98744 5.34712  -2
  -5  17   7 3.98744 5.34712   1
   2  17   7 41.6193 6.20575  -2
  -4  17   7 41.6193 6.20575   1
   1  17   7 17.6808 5.36919  -2
  -3  17   7 17.6808 5.36919   1
   0  17   7 39.1287 6.02117  -2
  -2  17   7 39.1287 6.02117   1
  -1  17   7 0.75599 1.73860   1
  -2  17   7 29.5837 6.27303  -2
   0  17   7 29.5837 6.27303   1
  -3  17   7 14.0047 5.83208  -2
   1  17   7 14.0047 5.83208   1
  -4  17   7 44.4980 4.70073  -2
   2  17   7 44.4980 4.70073   1
  -5  17   7 13.1031 6.96863  -2
   3  17   7 13.1031 6.96863   1
  -6  17   7 45.2380 5.20482  -2
   4  17   7 45.2380 5.20482   1
  -7  17   7 -0.1773 4.65651  -2
   5  17   7 -0.1773 4.65651   1
  -8  17   7 31.2982 8.07630  -2
   6  17   7 31.2982 8.07630   1
   7  17   7 4.08871 2.25323   1
   8  17   7 6.29599 2.63623   1
   9  17   7 2.80590 2.28303   1
  10  17   7 1.02253 2.47457   1
 -11  18   7 21.9943 5.23153   1
 -10  18   7 6.08937 2.56966   1
  -9  18   7 2.96269 2.32078   1
   6  18   7 10.7024 6.27819  -2
  -8  18   7 10.7024 6.27819   1
   5  18   7 212.410 10.9880  -2
  -7  18   7 212.410 10.9880   1
   4  18   7 91.2310 7.81135  -2
  -6  18   7 91.2310 7.81135   1
   3  18   7 32.0198 4.65180  -2
  -5  18   7 32.0198 4.65180   1
   2  18   7 14.5608 5.58389  -2
  -4  18   7 14.5608 5.58389   1
   1  18   7 98.9726 7.66311  -2
  -3  18   7 98.9726 7.66311   1
   0  18   7 52.4594 6.73331  -2
  -2  18   7 52.4594 6.73331   1
  -1  18   7 17.2284 2.53780   1
  -2  18   7 43.1767 6.84439  -2
   0  18   7 43.1767 6.84439   1
  -3  18   7 92.2182 7.47666  -2
   1  18   7 92.2182 7.47666   1
  -4  18   7 16.1514 4.29549  -2
   2  18   7 16.1514 4.29549   1
  -5  18   7 24.0860 7.40587  -2
   3  18   7 24.0860 7.40587   1
  -6  18   7 85.5184 8.92561  -2
   4  18   7 85.5184 8.92561   1
  -7  18   7 197.725 11.1163  -2
   5  18   7 197.725 11.1163   1
   6  18   7 0.65911 2.18162   1
   7  18   7 5.80105 2.34167   1
   8  18   7 12.8678 2.98910   1
   9  18   7 28.5768 3.60076   1
 -10  19   7 8.17208 2.71189   1
  -9  19   7 63.0382 4.69075   1
   6  19   7 136.322 10.8670  -2
  -8  19   7 136.322 10.8670   1
   5  19   7 13.0264 6.27641  -2
  -7  19   7 13.0264 6.27641   1
   4  19   7 49.0774 7.05312  -2
  -6  19   7 49.0774 7.05312   1
   3  19   7 72.3264 5.53474  -2
  -5  19   7 72.3264 5.53474   1
   2  19   7 230.128 8.23901  -2
  -4  19   7 230.128 8.23901   1
   1  19   7 79.9893 7.47084  -2
  -3  19   7 79.9893 7.47084   1
   0  19   7 148.129 9.33697  -2
  -2  19   7 148.129 9.33697   1
  -1  19   7 40.7092 3.52232   1
  -2  19   7 123.013 8.75349  -2
   0  19   7 123.013 8.75349   1
  -3  19   7 90.7660 8.00065  -2
   1  19   7 90.7660 8.00065   1
  -4  19   7 236.893 8.65315  -2
   2  19   7 236.893 8.65315   1
   3  19   7 58.2021 6.39119   1
   4  19   7 16.6013 4.12137   1
  -7  19   7 20.6493 7.25677  -2
   5  19   7 20.6493 7.25677   1
   6  19   7 5.97440 2.43008   1
   7  19   7 35.5956 3.63194   1
   8  19   7 39.5678 3.93781   1
   9  19   7 56.9300 6.42184   1
  -9  20   7 45.5626 4.11126   1
   6  20   7 107.891 10.2374  -2
  -8  20   7 107.891 10.2374   1
  -7  20   7 84.0249 5.16304   1
   4  20   7 65.5266 5.68531  -2
  -6  20   7 65.5266 5.68531   1
   3  20   7 101.810 6.11014  -2
  -5  20   7 101.810 6.11014   1
   2  20   7 142.428 6.58707  -2
  -4  20   7 142.428 6.58707   1
   1  20   7 277.175 12.7686  -2
  -3  20   7 277.175 12.7686   1
   0  20   7 82.6592 7.68257  -2
  -2  20   7 82.6592 7.68257   1
  -1  20   7 119.798 9.44393  -2
  -1  20   7 119.798 9.44393   1
  -2  20   7 81.3962 8.31029  -2
   0  20   7 81.3962 8.31029   1
  -3  20   7 275.147 13.2606  -2
   1  20   7 275.147 13.2606   1
  -4  20   7 157.970 9.85837  -2
   2  20   7 157.970 9.85837   1
   3  20   7 93.1881 7.61977   1
   4  20   7 35.6009 5.22196   1
   5  20   7 9.22628 3.59292   1
   6  20   7 17.6025 3.05081   1
   7  20   7 111.465 5.99335   1
   8  20   7 26.0105 3.49328   1
  -9  21   7 3.22134 2.81134   1
   6  21   7 36.1911 8.66670  -2
  -8  21   7 36.1911 8.66670   1
   5  21   7 24.1774 7.85527  -2
  -7  21   7 24.1774 7.85527   1
   4  21   7 91.5888 9.58290  -2
  -6  21   7 91.5888 9.58290   1
   3  21   7 18.4978 7.19181  -2
  -5  21   7 18.4978 7.19181   1
   2  21   7 73.2104 7.25025  -2
  -4  21   7 73.2104 7.25025   1
   1  21   7 45.2396 5.12602  -2
  -3  21   7 45.2396 5.12602   1
   0  21   7 37.0487 5.03252  -2
  -2  21   7 37.0487 5.03252   1
  -1  21   7 15.8785 6.83270  -2
  -1  21   7 15.8785 6.83270   1
  -2  21   7 43.0021 7.27540  -2
   0  21   7 43.0021 7.27540   1
  -3  21   7 36.7236 7.35980  -2
   1  21   7 36.7236 7.35980   1
   2  21   7 23.5469 4.47915   1
   3  21   7 3.27467 3.08735   1
   4  21   7 41.9063 5.70390   1
   5  21   7 2.97351 3.30251   1
   6  21   7 8.34120 2.64581   1
   7  21   7 3.84807 2.77898   1
   6  22   7 70.0914 9.45813  -2
  -8  22   7 70.0914 9.45813   1
   5  22   7 123.904 10.6984  -2
  -7  22   7 123.904 10.6984   1
   4  22   7 63.4439 9.08265  -2
  -6  22   7 63.4439 9.08265   1
   3  22   7 62.2834 8.43153  -2
  -5  22   7 62.2834 8.43153   1
  -4  22   7 62.3975 6.58385   1
   1  22   7 134.605 6.85435  -2
  -3  22   7 134.605 6.85435   1
   0  22   7 87.4150 6.16204  -2
  -2  22   7 87.4150 6.16204   1
  -1  22   7 144.358 10.2264  -2
  -1  22   7 144.358 10.2264   1
  -2  22   7 99.6777 8.82778  -2
   0  22   7 99.6777 8.82778   1
  -3  22   7 152.381 10.3446  -2
   1  22   7 152.381 10.3446   1
   2  22   7 7.40777 3.52473   1
   3  22   7 7.42257 3.68806   1
   4  22   7 23.3936 4.57658   1
   5  22   7 80.6131 7.71347   1
   6  22   7 34.1828 5.17950   1
  -7  23   7 7.42828 3.79969   1
  -6  23   7 1.86617 3.61964   1
  -5  23   7 8.30834 3.73902   1
  -4  23   7 3.19318 3.36206   1
   1  23   7 20.0227 7.45292  -2
  -3  23   7 20.0227 7.45292   1
   0  23   7 29.5166 5.23554  -2
  -2  23   7 29.5166 5.23554   1
  -1  23   7 0.72791 6.90284  -2
  -1  23   7 0.72791 6.90284   1
  -2  23   7 36.9229 7.50907  -2
   0  23   7 36.9229 7.50907   1
  -3  23   7 11.2161 7.21846  -2
   1  23   7 11.2161 7.21846   1
   2  23   7 24.6806 4.73597   1
   3  23   7 13.4052 4.11432   1
   4  23   7 1.61163 3.51316   1
   5  23   7 0.95416 3.45319   1
  -5  24   7 5.80187 3.83029   1
  -4  24   7 6.71055 3.85137   1
  -3  24   7 99.8088 5.80053   1
   0  24   7 41.1245 5.85957  -2
  -2  24   7 41.1245 5.85957   1
  -1  24   7 4.64661 5.00941  -2
  -1  24   7 4.64661 5.00941   1
  -2  24   7 42.1737 8.37195  -2
   0  24   7 42.1737 8.37195   1
  -3  24   7 106.574 9.65960  -2
   1  24   7 106.574 9.65960   1
   2  24   7 24.8630 4.99067   1
   3  24   7 47.4836 6.24743   1
   1  25   7 62.0245 9.27413  -2
  -3  25   7 62.0245 9.27413   1
   0  25   7 13.2500 8.76048  -2
  -2  25   7 13.2500 8.76048   1
  -1  25   7 35.9186 8.65859  -2
  -1  25   7 35.9186 8.65859   1
  -2  25   7 17.0441 8.07603  -2
   0  25   7 17.0441 8.07603   1
  -3  25   7 63.0621 8.94474  -2
   1  25   7 63.0621 8.94474   1
  13   0   8 250.906 13.3069  -2
 -15   0   8 250.906 13.3069   1
  12   0   8 32.6800 7.34439  -2
 -14   0   8 32.6800 7.34439   1
  11   0   8 187.592 10.6610  -2
 -13   0   8 187.592 10.6610   1
  10   0   8 287.276 12.9257  -2
 -12   0   8 287.276 12.9257   1
   9   0   8 977.092 32.5570  -2
 -11   0   8 977.092 32.5570   1
   8   0   8 163.955 5.14158  -2
 -10   0   8 163.955 5.14158   1
   7   0   8 339.886 7.90404  -2
  -9   0   8 339.886 7.90404   1
   6   0   8 480.124 10.1702  -2
  -8   0   8 480.124 10.1702   1
   5   0   8 892.602 17.2081  -2
  -7   0   8 892.602 17.2081   1
   4   0   8 519.579 10.5934  -2
  -6   0   8 519.579 10.5934   1
   3   0   8 1819.48 25.5485  -2
  -5   0   8 1819.48 25.5485   1
   2   0   8 513.458 8.91794  -2
  -4   0   8 513.458 8.91794   1
   1   0   8 846.295 13.9453  -2
  -3   0   8 846.295 13.9453   1
   0   0   8 821.226 12.0234  -2
  -2   0   8 821.226 12.0234   1
  -1   0   8 4705.27 65.0562  -2
  -1   0   8 4705.27 65.0562   1
  -2   0   8 840.672 11.2860  -2
   0   0   8 840.672 11.2860   1
  -3   0   8 849.546 12.6343  -2
   1   0   8 849.546 12.6343   1
  -4   0   8 506.799 7.94902  -2
   2   0   8 506.799 7.94902   1
  -5   0   8 1774.36 28.6653  -2
   3   0   8 1774.36 28.6653   1
  -6   0   8 387.704 15.0295  -2
   4   0   8 387.704 15.0295   1
  -7   0   8 806.321 20.0396  -2
   5   0   8 806.321 20.0396   1
  -8   0   8 424.969 11.7325  -2
   6   0   8 424.969 11.7325   1
  -9   0   8 315.941 9.58293  -2
   7   0   8 315.941 9.58293   1
 -10   0   8 185.917 7.27966  -2
   8   0   8 185.917 7.27966   1
 -11   0   8 1068.12 26.8067  -2
   9   0   8 1068.12 26.8067   1
 -12   0   8 307.322 10.3780  -2
  10   0   8 307.322 10.3780   1
 -13   0   8 198.159 8.37783  -2
  11   0   8 198.159 8.37783   1
 -14   0   8 12.5975 8.39252  -2
  12   0   8 12.5975 8.39252   1
 -15   0   8 246.720 14.9021  -2
  13   0   8 246.720 14.9021   1
  13   1   8 6.06970 5.06184  -2
 -15   1   8 6.06970 5.06184   1
  12   1   8 11.4462 4.66177  -2
 -14   1   8 11.4462 4.66177   1
  11   1   8 7.55603 4.31697  -2
 -13   1   8 7.55603 4.31697   1
  10   1   8 427.530 9.93497  -2
 -12   1   8 427.530 9.93497   1
   9   1   8 16.8968 3.28077  -2
 -11   1   8 16.8968 3.28077   1
   8   1   8 484.970 8.14785  -2
 -10   1   8 484.970 8.14785   1
   7   1   8 19.8361 2.19151  -2
  -9   1   8 19.8361 2.19151   1
   6   1   8 230.341 4.20010  -2
  -8   1   8 230.341 4.20010   1
   5   1   8 39.9743 1.93968  -2
  -7   1   8 39.9743 1.93968   1
   4   1   8 304.435 4.86286  -2
  -6   1   8 304.435 4.86286   1
   3   1   8 39.6569 1.26129  -2
  -5   1   8 39.6569 1.26129   1
   2   1   8 280.688 3.54371  -2
  -4   1   8 280.688 3.54371   1
   1   1   8 30.5066 1.19702  -2
  -3   1   8 30.5066 1.19702   1
   0   1   8 2289.63 23.9487  -2
  -2   1   8 2289.63 23.9487   1
  -1   1   8 146.396 2.09047  -2
  -1   1   8 146.396 2.09047   1
  -2   1   8 2306.76 21.8288  -2
   0   1   8 2306.76 21.8288   1
  -3   1   8 30.1431 1.05589  -2
   1   1   8 30.1431 1.05589   1
  -4   1   8 279.634 3.43285  -2
   2   1   8 279.634 3.43285   1
  -5   1   8 43.8451 1.61123  -2
   3   1   8 43.8451 1.61123   1
  -6   1   8 276.307 4.56013  -2
   4   1   8 276.307 4.56013   1
  -7   1   8 32.1068 2.24185  -2
   5   1   8 32.1068 2.24185   1
  -8   1   8 193.101 4.71422  -2
   6   1   8 193.101 4.71422   1
  -9   1   8 21.9973 2.40154  -2
   7   1   8 21.9973 2.40154   1
 -10   1   8 476.414 9.48269  -2
   8   1   8 476.414 9.48269   1
 -11   1   8 21.4071 3.13528  -2
   9   1   8 21.4071 3.13528   1
 -12   1   8 423.633 9.08429  -2
  10   1   8 423.633 9.08429   1
 -13   1   8 6.65251 3.36195  -2
  11   1   8 6.65251 3.36195   1
 -14   1   8 -5.9406 5.64501  -2
  12   1   8 -5.9406 5.64501   1
 -15   1   8 -8.5388 6.21884  -2
  13   1   8 -8.5388 6.21884   1
  13   2   8 102.453 6.65973  -2
 -15   2   8 102.453 6.65973   1
  12   2   8 -8.0263 4.57907  -2
 -14   2   8 -8.0263 4.57907   1
  11   2   8 76.6725 4.46226  -2
 -13   2   8 76.6725 4.46226   1
  10   2   8 16.8855 3.56561  -2
 -12   2   8 16.8855 3.56561   1
   9   2   8 213.304 6.17912  -2
 -11   2   8 213.304 6.17912   1
   8   2   8 3.35302 2.18561  -2
 -10   2   8 3.35302 2.18561   1
   7   2   8 78.0428 2.81370  -2
  -9   2   8 78.0428 2.81370   1
   6   2   8 52.7631 2.39840  -2
  -8   2   8 52.7631 2.39840   1
   5   2   8 216.289 4.30819  -2
  -7   2   8 216.289 4.30819   1
   4   2   8 8.66131 1.69894  -2
  -6   2   8 8.66131 1.69894   1
   3   2   8 149.916 2.44735  -2
  -5   2   8 149.916 2.44735   1
   2   2   8 75.4157 1.55434  -2
  -4   2   8 75.4157 1.55434   1
   1   2   8 277.220 3.32793  -2
  -3   2   8 277.220 3.32793   1
   0   2   8 15.6257 1.15447  -2
  -2   2   8 15.6257 1.15447   1
  -1   2   8 1021.78 10.4357  -2
  -1   2   8 1021.78 10.4357   1
  -2   2   8 16.1067 0.96880  -2
   0   2   8 16.1067 0.96880   1
  -3   2   8 288.299 3.49068  -2
   1   2   8 288.299 3.49068   1
  -4   2   8 75.3905 1.53520  -2
   2   2   8 75.3905 1.53520   1
  -5   2   8 144.608 2.68932  -2
   3   2   8 144.608 2.68932   1
  -6   2   8 9.69350 1.58884  -2
   4   2   8 9.69350 1.58884   1
  -7   2   8 184.853 3.91338  -2
   5   2   8 184.853 3.91338   1
  -8   2   8 49.9980 2.28065  -2
   6   2   8 49.9980 2.28065   1
  -9   2   8 72.3598 3.11292  -2
   7   2   8 72.3598 3.11292   1
 -10   2   8 10.0377 2.55857  -2
   8   2   8 10.0377 2.55857   1
 -11   2   8 215.233 5.77716  -2
   9   2   8 215.233 5.77716   1
 -12   2   8 15.5240 3.27355  -2
  10   2   8 15.5240 3.27355   1
 -13   2   8 71.2474 4.11085  -2
  11   2   8 71.2474 4.11085   1
 -14   2   8 -10.484 5.54223  -2
  12   2   8 -10.484 5.54223   1
 -15   2   8 93.3818 7.86057  -2
  13   2   8 93.3818 7.86057   1
  13   3   8 -0.3009 5.15030  -2
 -15   3   8 -0.3009 5.15030   1
  12   3   8 2.55984 3.85490  -2
 -14   3   8 2.55984 3.85490   1
  11   3   8 7.58091 3.55508  -2
 -13   3   8 7.58091 3.55508   1
  10   3   8 13.9640 3.47780  -2
 -12   3   8 13.9640 3.47780   1
   9   3   8 9.58105 3.21608  -2
 -11   3   8 9.58105 3.21608   1
   8   3   8 56.3927 2.71617  -2
 -10   3   8 56.3927 2.71617   1
   7   3   8 11.3567 2.09122  -2
  -9   3   8 11.3567 2.09122   1
   6   3   8 -1.0346 1.85230  -2
  -8   3   8 -1.0346 1.85230   1
   5   3   8 78.1079 2.57196  -2
  -7   3   8 78.1079 2.57196   1
   4   3   8 173.314 3.64133  -2
  -6   3   8 173.314 3.64133   1
   3   3   8 11.9301 1.09739  -2
  -5   3   8 11.9301 1.09739   1
   2   3   8 118.401 2.20963  -2
  -4   3   8 118.401 2.20963   1
   1   3   8 48.7606 1.22942  -2
  -3   3   8 48.7606 1.22942   1
   0   3   8 38.4710 1.20166  -2
  -2   3   8 38.4710 1.20166   1
  -1   3   8 10.4444 1.00074  -2
  -1   3   8 10.4444 1.00074   1
  -2   3   8 41.4444 1.24698  -2
   0   3   8 41.4444 1.24698   1
  -3   3   8 53.2070 1.31184  -2
   1   3   8 53.2070 1.31184   1
  -4   3   8 118.962 1.94226  -2
   2   3   8 118.962 1.94226   1
  -5   3   8 13.5514 1.41914  -2
   3   3   8 13.5514 1.41914   1
  -6   3   8 154.176 3.41417  -2
   4   3   8 154.176 3.41417   1
  -7   3   8 65.5974 2.38989  -2
   5   3   8 65.5974 2.38989   1
  -8   3   8 -0.8238 1.69100  -2
   6   3   8 -0.8238 1.69100   1
  -9   3   8 14.5659 1.97193  -2
   7   3   8 14.5659 1.97193   1
 -10   3   8 53.9430 3.14763  -2
   8   3   8 53.9430 3.14763   1
 -11   3   8 10.3797 3.00218  -2
   9   3   8 10.3797 3.00218   1
 -12   3   8 10.7130 3.28519  -2
  10   3   8 10.7130 3.28519   1
 -13   3   8 -1.1342 3.32274  -2
  11   3   8 -1.1342 3.32274   1
 -14   3   8 -9.3412 5.68386  -2
  12   3   8 -9.3412 5.68386   1
 -15   3   8 -8.1689 6.28979  -2
  13   3   8 -8.1689 6.28979   1
  13   4   8 20.1020 4.48949  -2
 -15   4   8 20.1020 4.48949   1
  12   4   8 11.8686 4.11572  -2
 -14   4   8 11.8686 4.11572   1
  11   4   8 29.7175 3.90161  -2
 -13   4   8 29.7175 3.90161   1
  10   4   8 44.8933 3.86304  -2
 -12   4   8 44.8933 3.86304   1
   9   4   8 211.463 6.22109  -2
 -11   4   8 211.463 6.22109   1
   8   4   8 19.4234 2.31997  -2
 -10   4   8 19.4234 2.31997   1
   7   4   8 182.301 4.11277  -2
  -9   4   8 182.301 4.11277   1
   6   4   8 127.122 3.31251  -2
  -8   4   8 127.122 3.31251   1
   5   4   8 249.966 4.75576  -2
  -7   4   8 249.966 4.75576   1
   4   4   8 60.2493 2.28793  -2
  -6   4   8 60.2493 2.28793   1
   3   4   8 79.3860 1.90572  -2
  -5   4   8 79.3860 1.90572   1
   2   4   8 503.138 6.55064  -2
  -4   4   8 503.138 6.55064   1
   1   4   8 89.4641 1.48391  -2
  -3   4   8 89.4641 1.48391   1
   0   4   8 102.840 1.94613  -2
  -2   4   8 102.840 1.94613   1
  -1   4   8 425.548 5.35008  -2
  -1   4   8 425.548 5.35008   1
  -2   4   8 103.985 1.81278  -2
   0   4   8 103.985 1.81278   1
  -3   4   8 89.7985 1.75126  -2
   1   4   8 89.7985 1.75126   1
  -4   4   8 502.575 5.93166  -2
   2   4   8 502.575 5.93166   1
  -5   4   8 78.0514 2.38765  -2
   3   4   8 78.0514 2.38765   1
  -6   4   8 56.6144 2.19652  -2
   4   4   8 56.6144 2.19652   1
  -7   4   8 216.175 4.37792  -2
   5   4   8 216.175 4.37792   1
  -8   4   8 115.547 3.14590  -2
   6   4   8 115.547 3.14590   1
  -9   4   8 165.737 3.96264  -2
   7   4   8 165.737 3.96264   1
 -10   4   8 16.2613 2.29891  -2
   8   4   8 16.2613 2.29891   1
 -11   4   8 208.361 5.66520  -2
   9   4   8 208.361 5.66520   1
 -12   4   8 39.4891 3.55653  -2
  10   4   8 39.4891 3.55653   1
 -13   4   8 19.4526 3.55713  -2
  11   4   8 19.4526 3.55713   1
 -14   4   8 -2.3838 5.83707  -2
  12   4   8 -2.3838 5.83707   1
 -15   4   8 12.0293 6.56797  -2
  13   4   8 12.0293 6.56797   1
  13   5   8 7.72071 4.34227  -2
 -15   5   8 7.72071 4.34227   1
  12   5   8 3.29570 3.78478  -2
 -14   5   8 3.29570 3.78478   1
  11   5   8 21.6286 3.87998  -2
 -13   5   8 21.6286 3.87998   1
  10   5   8 57.9363 4.09489  -2
 -12   5   8 57.9363 4.09489   1
   9   5   8 19.5329 3.43979  -2
 -11   5   8 19.5329 3.43979   1
   8   5   8 31.8257 2.41776  -2
 -10   5   8 31.8257 2.41776   1
   7   5   8 4.77525 2.05992  -2
  -9   5   8 4.77525 2.05992   1
   6   5   8 8.29640 1.95557  -2
  -8   5   8 8.29640 1.95557   1
   5   5   8 25.5497 2.03566  -2
  -7   5   8 25.5497 2.03566   1
   4   5   8 234.406 4.48212  -2
  -6   5   8 234.406 4.48212   1
   3   5   8 1.42508 1.37041  -2
  -5   5   8 1.42508 1.37041   1
   2   5   8 143.627 2.52558  -2
  -4   5   8 143.627 2.52558   1
   1   5   8 82.0625 1.69415  -2
  -3   5   8 82.0625 1.69415   1
   0   5   8 331.395 4.35996  -2
  -2   5   8 331.395 4.35996   1
  -1   5   8 0.61986 1.10331  -2
  -1   5   8 0.61986 1.10331   1
  -2   5   8 349.302 5.32801  -2
   0   5   8 349.302 5.32801   1
  -3   5   8 86.4172 1.85277  -2
   1   5   8 86.4172 1.85277   1
  -4   5   8 149.795 2.68647  -2
   2   5   8 149.795 2.68647   1
  -5   5   8 0.48754 1.45093  -2
   3   5   8 0.48754 1.45093   1
  -6   5   8 210.782 4.23057  -2
   4   5   8 210.782 4.23057   1
  -7   5   8 17.2112 1.84266  -2
   5   5   8 17.2112 1.84266   1
  -8   5   8 9.76910 1.87037  -2
   6   5   8 9.76910 1.87037   1
  -9   5   8 6.70289 1.93607  -2
   7   5   8 6.70289 1.93607   1
 -10   5   8 28.3094 2.35948  -2
   8   5   8 28.3094 2.35948   1
 -11   5   8 17.7928 2.67634  -2
   9   5   8 17.7928 2.67634   1
 -12   5   8 58.0286 3.83540  -2
  10   5   8 58.0286 3.83540   1
 -13   5   8 11.6942 3.41007  -2
  11   5   8 11.6942 3.41007   1
 -14   5   8 -7.5457 5.88095  -2
  12   5   8 -7.5457 5.88095   1
 -15   5   8 0.21447 6.48510  -2
  13   5   8 0.21447 6.48510   1
  12   6   8 15.3880 4.16506  -2
 -14   6   8 15.3880 4.16506   1
  11   6   8 52.3528 4.32971  -2
 -13   6   8 52.3528 4.32971   1
  10   6   8 61.8480 4.32255  -2
 -12   6   8 61.8480 4.32255   1
   9   6   8 212.571 6.40152  -2
 -11   6   8 212.571 6.40152   1
   8   6   8 23.4636 2.42679  -2
 -10   6   8 23.4636 2.42679   1
   7   6   8 -0.5321 2.10288  -2
  -9   6   8 -0.5321 2.10288   1
   6   6   8 17.7304 2.15532  -2
  -8   6   8 17.7304 2.15532   1
   5   6   8 47.8114 2.32526  -2
  -7   6   8 47.8114 2.32526   1
   4   6   8 159.351 3.51456  -2
  -6   6   8 159.351 3.51456   1
   3   6   8 414.779 6.18274  -2
  -5   6   8 414.779 6.18274   1
   2   6   8 19.2435 1.52221  -2
  -4   6   8 19.2435 1.52221   1
   1   6   8 258.450 3.82334  -2
  -3   6   8 258.450 3.82334   1
   0   6   8 305.596 4.31800  -2
  -2   6   8 305.596 4.31800   1
  -1   6   8 1528.07 20.0494  -2
  -1   6   8 1528.07 20.0494   1
  -2   6   8 320.786 5.47362  -2
   0   6   8 320.786 5.47362   1
  -3   6   8 271.807 4.78853  -2
   1   6   8 271.807 4.78853   1
  -4   6   8 20.1013 1.46287  -2
   2   6   8 20.1013 1.46287   1
  -5   6   8 388.718 7.43410  -2
   3   6   8 388.718 7.43410   1
  -6   6   8 149.040 3.42767  -2
   4   6   8 149.040 3.42767   1
  -7   6   8 44.8506 2.21930  -2
   5   6   8 44.8506 2.21930   1
  -8   6   8 16.9838 1.98702  -2
   6   6   8 16.9838 1.98702   1
  -9   6   8 1.50611 1.89564  -2
   7   6   8 1.50611 1.89564   1
 -10   6   8 22.0221 2.28855  -2
   8   6   8 22.0221 2.28855   1
 -11   6   8 192.949 4.72125  -2
   9   6   8 192.949 4.72125   1
 -12   6   8 54.0300 3.28685  -2
  10   6   8 54.0300 3.28685   1
 -13   6   8 52.2007 3.97409  -2
  11   6   8 52.2007 3.97409   1
 -14   6   8 1.88355 6.05955  -2
  12   6   8 1.88355 6.05955   1
  12   7   8 15.0085 4.23406  -2
 -14   7   8 15.0085 4.23406   1
  11   7   8 91.4209 4.95634  -2
 -13   7   8 91.4209 4.95634   1
  10   7   8 191.556 6.33779  -2
 -12   7   8 191.556 6.33779   1
   9   7   8 100.821 4.73257  -2
 -11   7   8 100.821 4.73257   1
   8   7   8 247.029 5.16952  -2
 -10   7   8 247.029 5.16952   1
   7   7   8 42.7218 2.59297  -2
  -9   7   8 42.7218 2.59297   1
   6   7   8 94.5391 3.01072  -2
  -8   7   8 94.5391 3.01072   1
   5   7   8 278.762 5.22953  -2
  -7   7   8 278.762 5.22953   1
   4   7   8 419.562 6.97512  -2
  -6   7   8 419.562 6.97512   1
   3   7   8 264.614 5.48807  -2
  -5   7   8 264.614 5.48807   1
   2   7   8 97.8216 2.92643  -2
  -4   7   8 97.8216 2.92643   1
   1   7   8 221.028 3.45614  -2
  -3   7   8 221.028 3.45614   1
   0   7   8 496.275 6.54195  -2
  -2   7   8 496.275 6.54195   1
  -1   7   8 549.845 7.76718  -2
  -1   7   8 549.845 7.76718   1
  -2   7   8 519.959 8.11081  -2
   0   7   8 519.959 8.11081   1
  -3   7   8 233.894 4.90518  -2
   1   7   8 233.894 4.90518   1
  -4   7   8 96.6234 2.58068  -2
   2   7   8 96.6234 2.58068   1
  -5   7   8 255.961 6.38471  -2
   3   7   8 255.961 6.38471   1
  -6   7   8 382.152 7.45722  -2
   4   7   8 382.152 7.45722   1
  -7   7   8 237.108 5.29477  -2
   5   7   8 237.108 5.29477   1
  -8   7   8 75.1197 2.68137  -2
   6   7   8 75.1197 2.68137   1
  -9   7   8 35.9685 2.40428  -2
   7   7   8 35.9685 2.40428   1
 -10   7   8 226.079 4.97611  -2
   8   7   8 226.079 4.97611   1
 -11   7   8 96.0927 3.49120  -2
   9   7   8 96.0927 3.49120   1
 -12   7   8 175.593 4.78116  -2
  10   7   8 175.593 4.78116   1
 -13   7   8 73.0771 3.72784  -2
  11   7   8 73.0771 3.72784   1
 -14   7   8 3.49437 6.05640  -2
  12   7   8 3.49437 6.05640   1
  12   8   8 20.4118 4.41546  -2
 -14   8   8 20.4118 4.41546   1
  11   8   8 37.6269 4.30294  -2
 -13   8   8 37.6269 4.30294   1
  10   8   8 11.0373 3.80366  -2
 -12   8   8 11.0373 3.80366   1
   9   8   8 66.1417 4.27540  -2
 -11   8   8 66.1417 4.27540   1
   8   8   8 57.4516 2.95433  -2
 -10   8   8 57.4516 2.95433   1
   7   8   8 2.31206 2.14403  -2
  -9   8   8 2.31206 2.14403   1
   6   8   8 31.3382 2.33545  -2
  -8   8   8 31.3382 2.33545   1
   5   8   8 87.8905 2.88774  -2
  -7   8   8 87.8905 2.88774   1
   4   8   8 2.51626 1.95480  -2
  -6   8   8 2.51626 1.95480   1
   3   8   8 188.495 4.39603  -2
  -5   8   8 188.495 4.39603   1
   2   8   8 112.463 3.20346  -2
  -4   8   8 112.463 3.20346   1
   1   8   8 28.7812 1.73658  -2
  -3   8   8 28.7812 1.73658   1
   0   8   8 97.3038 2.57717  -2
  -2   8   8 97.3038 2.57717   1
  -1   8   8 235.660 4.30683  -2
  -1   8   8 235.660 4.30683   1
  -2   8   8 99.1855 2.77742  -2
   0   8   8 99.1855 2.77742   1
  -3   8   8 28.6274 1.87133  -2
   1   8   8 28.6274 1.87133   1
  -4   8   8 108.420 2.79156  -2
   2   8   8 108.420 2.79156   1
  -5   8   8 179.126 5.05114  -2
   3   8   8 179.126 5.05114   1
  -6   8   8 2.00428 1.91245  -2
   4   8   8 2.00428 1.91245   1
  -7   8   8 76.9824 3.01245  -2
   5   8   8 76.9824 3.01245   1
  -8   8   8 31.5663 2.46536  -2
   6   8   8 31.5663 2.46536   1
  -9   8   8 1.78937 2.13111  -2
   7   8   8 1.78937 2.13111   1
 -10   8   8 49.2952 2.74318  -2
   8   8   8 49.2952 2.74318   1
 -11   8   8 65.6966 3.20812  -2
   9   8   8 65.6966 3.20812   1
 -12   8   8 8.59816 2.86746  -2
  10   8   8 8.59816 2.86746   1
 -13   8   8 37.3648 3.38201  -2
  11   8   8 37.3648 3.38201   1
 -14   8   8 7.75038 4.47860  -2
  12   8   8 7.75038 4.47860   1
  12   9   8 14.4129 4.36625  -2
 -14   9   8 14.4129 4.36625   1
  11   9   8 16.9009 4.10359  -2
 -13   9   8 16.9009 4.10359   1
  10   9   8 35.9971 4.08064  -2
 -12   9   8 35.9971 4.08064   1
   9   9   8 93.1703 4.72356  -2
 -11   9   8 93.1703 4.72356   1
   8   9   8 120.522 4.13540  -2
 -10   9   8 120.522 4.13540   1
   7   9   8 0.47424 2.17661  -2
  -9   9   8 0.47424 2.17661   1
   6   9   8 16.3730 2.20491  -2
  -8   9   8 16.3730 2.20491   1
   5   9   8 204.334 4.99683  -2
  -7   9   8 204.334 4.99683   1
   4   9   8 32.9670 2.35408  -2
  -6   9   8 32.9670 2.35408   1
   3   9   8 19.6864 2.06242  -2
  -5   9   8 19.6864 2.06242   1
   2   9   8 66.3223 2.60406  -2
  -4   9   8 66.3223 2.60406   1
   1   9   8 22.7616 1.70879  -2
  -3   9   8 22.7616 1.70879   1
   0   9   8 103.245 3.02215  -2
  -2   9   8 103.245 3.02215   1
  -1   9   8 37.9873 2.60248  -2
  -1   9   8 37.9873 2.60248   1
  -2   9   8 111.524 3.76695  -2
   0   9   8 111.524 3.76695   1
  -3   9   8 26.5934 2.42806  -2
   1   9   8 26.5934 2.42806   1
  -4   9   8 62.3845 2.60238  -2
   2   9   8 62.3845 2.60238   1
  -5   9   8 17.5682 2.28344  -2
   3   9   8 17.5682 2.28344   1
  -6   9   8 27.7617 2.25558  -2
   4   9   8 27.7617 2.25558   1
  -7   9   8 170.111 4.41749  -2
   5   9   8 170.111 4.41749   1
  -8   9   8 14.1523 2.05420  -2
   6   9   8 14.1523 2.05420   1
  -9   9   8 -0.7449 2.17028  -2
   7   9   8 -0.7449 2.17028   1
 -10   9   8 104.555 3.78419  -2
   8   9   8 104.555 3.78419   1
 -11   9   8 80.9993 3.71296  -2
   9   9   8 80.9993 3.71296   1
 -12   9   8 28.9962 3.15660  -2
  10   9   8 28.9962 3.15660   1
 -13   9   8 9.44431 3.17377  -2
  11   9   8 9.44431 3.17377   1
 -14   9   8 -0.6684 4.43298  -2
  12   9   8 -0.6684 4.43298   1
  12  10   8 22.7825 4.53573  -2
 -14  10   8 22.7825 4.53573   1
  11  10   8 -0.9194 3.99351  -2
 -13  10   8 -0.9194 3.99351   1
  10  10   8 6.37765 3.79117  -2
 -12  10   8 6.37765 3.79117   1
   9  10   8 25.4202 3.81214  -2
 -11  10   8 25.4202 3.81214   1
   8  10   8 0.38238 2.69988  -2
 -10  10   8 0.38238 2.69988   1
   7  10   8 81.8128 3.47635  -2
  -9  10   8 81.8128 3.47635   1
   6  10   8 16.4695 2.59452  -2
  -8  10   8 16.4695 2.59452   1
   5  10   8 61.3592 3.02747  -2
  -7  10   8 61.3592 3.02747   1
   4  10   8 0.85518 2.61588  -2
  -6  10   8 0.85518 2.61588   1
   3  10   8 153.671 4.02701  -2
  -5  10   8 153.671 4.02701   1
   2  10   8 149.573 3.88202  -2
  -4  10   8 149.573 3.88202   1
   1  10   8 53.5142 2.11904  -2
  -3  10   8 53.5142 2.11904   1
   0  10   8 2.84453 1.67749  -2
  -2  10   8 2.84453 1.67749   1
  -1  10   8 90.2245 4.18920  -2
  -1  10   8 90.2245 4.18920   1
  -2  10   8 3.77123 2.30452  -2
   0  10   8 3.77123 2.30452   1
  -3  10   8 59.6982 3.03925  -2
   1  10   8 59.6982 3.03925   1
  -4  10   8 149.604 3.91254  -2
   2  10   8 149.604 3.91254   1
  -5  10   8 130.364 4.43056  -2
   3  10   8 130.364 4.43056   1
  -6  10   8 -0.5110 2.04422  -2
   4  10   8 -0.5110 2.04422   1
  -7  10   8 57.2399 2.87099  -2
   5  10   8 57.2399 2.87099   1
  -8  10   8 10.6033 2.12727  -2
   6  10   8 10.6033 2.12727   1
  -9  10   8 64.0004 3.14759  -2
   7  10   8 64.0004 3.14759   1
 -10  10   8 -2.2345 2.43401  -2
   8  10   8 -2.2345 2.43401   1
 -11  10   8 20.9945 3.02628  -2
   9  10   8 20.9945 3.02628   1
 -12  10   8 3.80525 2.86948  -2
  10  10   8 3.80525 2.86948   1
 -13  10   8 9.35618 3.48108  -2
  11  10   8 9.35618 3.48108   1
 -14  10   8 19.7522 5.51201  -2
  12  10   8 19.7522 5.51201   1
  11  11   8 46.6109 4.58834  -2
 -13  11   8 46.6109 4.58834   1
  10  11   8 83.4522 4.87641  -2
 -12  11   8 83.4522 4.87641   1
   9  11   8 58.1511 3.52354  -2
 -11  11   8 58.1511 3.52354   1
   8  11   8 65.2910 3.44840  -2
 -10  11   8 65.2910 3.44840   1
   7  11   8 18.7167 3.23394  -2
  -9  11   8 18.7167 3.23394   1
   6  11   8 216.546 6.17131  -2
  -8  11   8 216.546 6.17131   1
   5  11   8 77.8114 3.82200  -2
  -7  11   8 77.8114 3.82200   1
   4  11   8 451.299 9.96075  -2
  -6  11   8 451.299 9.96075   1
   3  11   8 133.046 3.79380  -2
  -5  11   8 133.046 3.79380   1
   2  11   8 698.084 12.1971  -2
  -4  11   8 698.084 12.1971   1
   1  11   8 95.7651 2.75896  -2
  -3  11   8 95.7651 2.75896   1
   0  11   8 257.531 5.46450  -2
  -2  11   8 257.531 5.46450   1
  -1  11   8 444.578 11.8180  -2
  -1  11   8 444.578 11.8180   1
  -2  11   8 278.792 8.21315  -2
   0  11   8 278.792 8.21315   1
  -3  11   8 99.0076 3.78535  -2
   1  11   8 99.0076 3.78535   1
  -4  11   8 690.194 12.3505  -2
   2  11   8 690.194 12.3505   1
  -5  11   8 103.144 4.74409  -2
   3  11   8 103.144 4.74409   1
  -6  11   8 400.534 8.00096  -2
   4  11   8 400.534 8.00096   1
  -7  11   8 63.2077 3.03620  -2
   5  11   8 63.2077 3.03620   1
  -8  11   8 179.125 4.77968  -2
   6  11   8 179.125 4.77968   1
  -9  11   8 15.0893 2.34162  -2
   7  11   8 15.0893 2.34162   1
 -10  11   8 59.9301 3.29752  -2
   8  11   8 59.9301 3.29752   1
 -11  11   8 50.9692 3.40730  -2
   9  11   8 50.9692 3.40730   1
 -12  11   8 67.3067 3.78721  -2
  10  11   8 67.3067 3.78721   1
 -13  11   8 37.4150 3.80964  -2
  11  11   8 37.4150 3.80964   1
  11  12   8 38.4980 4.61966  -2
 -13  12   8 38.4980 4.61966   1
  10  12   8 20.2824 4.04235  -2
 -12  12   8 20.2824 4.04235   1
   9  12   8 94.7636 4.08123  -2
 -11  12   8 94.7636 4.08123   1
   8  12   8 21.5397 3.48841  -2
 -10  12   8 21.5397 3.48841   1
   7  12   8 19.1127 3.33014  -2
  -9  12   8 19.1127 3.33014   1
   6  12   8 16.2106 3.09256  -2
  -8  12   8 16.2106 3.09256   1
   5  12   8 342.236 8.23917  -2
  -7  12   8 342.236 8.23917   1
   4  12   8 13.7866 2.70307  -2
  -6  12   8 13.7866 2.70307   1
   3  12   8 355.149 7.17252  -2
  -5  12   8 355.149 7.17252   1
   2  12   8 31.9964 2.51016  -2
  -4  12   8 31.9964 2.51016   1
   1  12   8 78.3626 2.91496  -2
  -3  12   8 78.3626 2.91496   1
   0  12   8 139.978 4.35289  -2
  -2  12   8 139.978 4.35289   1
  -1  12   8 196.209 6.62740  -2
  -1  12   8 196.209 6.62740   1
  -2  12   8 145.344 5.48971  -2
   0  12   8 145.344 5.48971   1
  -3  12   8 82.8622 4.23305  -2
   1  12   8 82.8622 4.23305   1
  -4  12   8 33.5730 2.43705  -2
   2  12   8 33.5730 2.43705   1
  -5  12   8 330.470 8.17957  -2
   3  12   8 330.470 8.17957   1
  -6  12   8 10.4880 2.25210  -2
   4  12   8 10.4880 2.25210   1
  -7  12   8 302.073 6.63072  -2
   5  12   8 302.073 6.63072   1
  -8  12   8 5.38512 2.09816  -2
   6  12   8 5.38512 2.09816   1
  -9  12   8 11.9082 2.37684  -2
   7  12   8 11.9082 2.37684   1
 -10  12   8 9.62546 2.65668  -2
   8  12   8 9.62546 2.65668   1
 -11  12   8 94.3342 4.18316  -2
   9  12   8 94.3342 4.18316   1
 -12  12   8 14.4347 3.09515  -2
  10  12   8 14.4347 3.09515   1
 -13  12   8 30.9358 3.53538  -2
  11  12   8 30.9358 3.53538   1
  11  13   8 69.4546 4.91702  -2
 -13  13   8 69.4546 4.91702   1
  10  13   8 53.3254 5.50634  -2
 -12  13   8 53.3254 5.50634   1
   9  13   8 77.9363 4.56917  -2
 -11  13   8 77.9363 4.56917   1
   8  13   8 243.075 7.10170  -2
 -10  13   8 243.075 7.10170   1
   7  13   8 58.7909 3.91113  -2
  -9  13   8 58.7909 3.91113   1
   6  13   8 169.015 5.53059  -2
  -8  13   8 169.015 5.53059   1
   5  13   8 146.338 4.98330  -2
  -7  13   8 146.338 4.98330   1
   4  13   8 535.898 11.5982  -2
  -6  13   8 535.898 11.5982   1
   3  13   8 99.0637 3.96851  -2
  -5  13   8 99.0637 3.96851   1
   2  13   8 111.613 4.10330  -2
  -4  13   8 111.613 4.10330   1
   1  13   8 27.5560 2.28855  -2
  -3  13   8 27.5560 2.28855   1
   0  13   8 328.161 7.68778  -2
  -2  13   8 328.161 7.68778   1
  -1  13   8 115.986 5.01233  -2
  -1  13   8 115.986 5.01233   1
  -2  13   8 340.392 9.81775  -2
   0  13   8 340.392 9.81775   1
  -3  13   8 28.7510 3.24427  -2
   1  13   8 28.7510 3.24427   1
  -4  13   8 116.283 3.64785  -2
   2  13   8 116.283 3.64785   1
  -5  13   8 90.0850 4.04785  -2
   3  13   8 90.0850 4.04785   1
  -6  13   8 488.724 9.49023  -2
   4  13   8 488.724 9.49023   1
  -7  13   8 111.764 4.25835  -2
   5  13   8 111.764 4.25835   1
  -8  13   8 119.725 4.73874  -2
   6  13   8 119.725 4.73874   1
  -9  13   8 48.1543 3.12739  -2
   7  13   8 48.1543 3.12739   1
 -10  13   8 221.576 5.82472  -2
   8  13   8 221.576 5.82472   1
 -11  13   8 65.0213 3.64761  -2
   9  13   8 65.0213 3.64761   1
 -12  13   8 57.9416 3.81699  -2
  10  13   8 57.9416 3.81699   1
 -13  13   8 54.1674 4.34169  -2
  11  13   8 54.1674 4.34169   1
  10  14   8 23.2149 5.14070  -2
 -12  14   8 23.2149 5.14070   1
   9  14   8 103.415 5.00434  -2
 -11  14   8 103.415 5.00434   1
   8  14   8 4.04746 3.37857  -2
 -10  14   8 4.04746 3.37857   1
   7  14   8 37.6372 3.70163  -2
  -9  14   8 37.6372 3.70163   1
   6  14   8 25.1244 3.31634  -2
  -8  14   8 25.1244 3.31634   1
   5  14   8 171.021 5.48932  -2
  -7  14   8 171.021 5.48932   1
   4  14   8 37.5236 3.19259  -2
  -6  14   8 37.5236 3.19259   1
   3  14   8 254.198 6.67647  -2
  -5  14   8 254.198 6.67647   1
   2  14   8 17.2724 2.30512  -2
  -4  14   8 17.2724 2.30512   1
   1  14   8 67.4268 3.29465  -2
  -3  14   8 67.4268 3.29465   1
   0  14   8 45.5700 3.00563  -2
  -2  14   8 45.5700 3.00563   1
  -1  14   8 109.772 5.09713  -2
  -1  14   8 109.772 5.09713   1
  -2  14   8 49.2079 3.89445  -2
   0  14   8 49.2079 3.89445   1
  -3  14   8 58.7203 3.79273  -2
   1  14   8 58.7203 3.79273   1
  -4  14   8 17.5303 2.32805  -2
   2  14   8 17.5303 2.32805   1
  -5  14   8 235.601 6.63106  -2
   3  14   8 235.601 6.63106   1
  -6  14   8 29.9592 2.90104  -2
   4  14   8 29.9592 2.90104   1
  -7  14   8 141.180 4.36253  -2
   5  14   8 141.180 4.36253   1
  -8  14   8 16.6229 2.67897  -2
   6  14   8 16.6229 2.67897   1
  -9  14   8 25.3711 2.69830  -2
   7  14   8 25.3711 2.69830   1
 -10  14   8 1.39037 2.47910  -2
   8  14   8 1.39037 2.47910   1
 -11  14   8 83.1339 3.93933  -2
   9  14   8 83.1339 3.93933   1
 -12  14   8 14.1885 3.68810  -2
  10  14   8 14.1885 3.68810   1
  10  15   8 42.9611 7.06310  -2
 -12  15   8 42.9611 7.06310   1
   9  15   8 28.5176 3.96261  -2
 -11  15   8 28.5176 3.96261   1
   8  15   8 94.2781 4.76376  -2
 -10  15   8 94.2781 4.76376   1
   7  15   8 72.5123 4.26030  -2
  -9  15   8 72.5123 4.26030   1
   6  15   8 214.701 6.37894  -2
  -8  15   8 214.701 6.37894   1
   5  15   8 61.0091 3.74326  -2
  -7  15   8 61.0091 3.74326   1
   4  15   8 10.4942 2.86752  -2
  -6  15   8 10.4942 2.86752   1
   3  15   8 41.9926 2.91286  -2
  -5  15   8 41.9926 2.91286   1
   2  15   8 262.044 6.82206  -2
  -4  15   8 262.044 6.82206   1
   1  15   8 48.0824 3.14974  -2
  -3  15   8 48.0824 3.14974   1
   0  15   8 113.580 4.20923  -2
  -2  15   8 113.580 4.20923   1
  -1  15   8 65.8600 4.28096  -2
  -1  15   8 65.8600 4.28096   1
  -2  15   8 111.055 5.06364  -2
   0  15   8 111.055 5.06364   1
  -3  15   8 51.5037 3.88399  -2
   1  15   8 51.5037 3.88399   1
  -4  15   8 249.563 6.68323  -2
   2  15   8 249.563 6.68323   1
  -5  15   8 44.7052 4.08853  -2
   3  15   8 44.7052 4.08853   1
  -6  15   8 14.8707 2.67212  -2
   4  15   8 14.8707 2.67212   1
  -7  15   8 50.2028 3.00529  -2
   5  15   8 50.2028 3.00529   1
  -8  15   8 178.879 5.13388  -2
   6  15   8 178.879 5.13388   1
  -9  15   8 60.2158 3.50410  -2
   7  15   8 60.2158 3.50410   1
 -10  15   8 69.1527 3.73341  -2
   8  15   8 69.1527 3.73341   1
 -11  15   8 15.2226 3.18597  -2
   9  15   8 15.2226 3.18597   1
 -12  15   8 49.0796 4.32317  -2
  10  15   8 49.0796 4.32317   1
   9  16   8 4.20220 3.62022  -2
 -11  16   8 4.20220 3.62022   1
   8  16   8 49.6838 4.16717  -2
 -10  16   8 49.6838 4.16717   1
   7  16   8 86.6368 4.57985  -2
  -9  16   8 86.6368 4.57985   1
   6  16   8 17.6884 3.23578  -2
  -8  16   8 17.6884 3.23578   1
   5  16   8 55.6537 3.72534  -2
  -7  16   8 55.6537 3.72534   1
   4  16   8 94.5046 4.28610  -2
  -6  16   8 94.5046 4.28610   1
   3  16   8 164.753 5.35193  -2
  -5  16   8 164.753 5.35193   1
   2  16   8 54.9946 3.40053  -2
  -4  16   8 54.9946 3.40053   1
   1  16   8 83.4131 3.82282  -2
  -3  16   8 83.4131 3.82282   1
   0  16   8 34.2345 2.97889  -2
  -2  16   8 34.2345 2.97889   1
  -1  16   8 6.13991 2.98741  -2
  -1  16   8 6.13991 2.98741   1
  -2  16   8 32.5178 3.57060  -2
   0  16   8 32.5178 3.57060   1
  -3  16   8 84.4825 4.66092  -2
   1  16   8 84.4825 4.66092   1
  -4  16   8 55.7874 3.46209  -2
   2  16   8 55.7874 3.46209   1
  -5  16   8 178.597 7.19759  -2
   3  16   8 178.597 7.19759   1
  -6  16   8 87.2734 5.26031  -2
   4  16   8 87.2734 5.26031   1
  -7  16   8 55.4668 3.87720  -2
   5  16   8 55.4668 3.87720   1
  -8  16   8 18.8354 3.31383  -2
   6  16   8 18.8354 3.31383   1
  -9  16   8 76.4742 4.39112  -2
   7  16   8 76.4742 4.39112   1
 -10  16   8 40.4573 3.68961  -2
   8  16   8 40.4573 3.68961   1
 -11  16   8 0.94362 3.53123  -2
   9  16   8 0.94362 3.53123   1
   9  17   8 23.9184 5.05767  -2
 -11  17   8 23.9184 5.05767   1
   8  17   8 38.4932 4.14679  -2
 -10  17   8 38.4932 4.14679   1
   7  17   8 31.2734 3.83998  -2
  -9  17   8 31.2734 3.83998   1
   6  17   8 101.449 4.66281  -2
  -8  17   8 101.449 4.66281   1
   5  17   8 18.0272 3.26454  -2
  -7  17   8 18.0272 3.26454   1
   4  17   8 289.904 7.64666  -2
  -6  17   8 289.904 7.64666   1
   3  17   8 54.3820 3.32537  -2
  -5  17   8 54.3820 3.32537   1
   2  17   8 272.047 7.17263  -2
  -4  17   8 272.047 7.17263   1
   1  17   8 47.1055 3.27150  -2
  -3  17   8 47.1055 3.27150   1
   0  17   8 97.3646 4.16544  -2
  -2  17   8 97.3646 4.16544   1
  -1  17   8 15.8761 3.30622  -2
  -1  17   8 15.8761 3.30622   1
  -2  17   8 93.0855 4.87121  -2
   0  17   8 93.0855 4.87121   1
  -3  17   8 38.6138 3.85986  -2
   1  17   8 38.6138 3.85986   1
  -4  17   8 252.741 8.72965  -2
   2  17   8 252.741 8.72965   1
  -5  17   8 46.8648 4.53230  -2
   3  17   8 46.8648 4.53230   1
  -6  17   8 248.752 8.80737  -2
   4  17   8 248.752 8.80737   1
  -7  17   8 23.2478 4.14631  -2
   5  17   8 23.2478 4.14631   1
  -8  17   8 82.4887 4.51325  -2
   6  17   8 82.4887 4.51325   1
  -9  17   8 32.8660 3.80500  -2
   7  17   8 32.8660 3.80500   1
 -10  17   8 33.6043 3.52263  -2
   8  17   8 33.6043 3.52263   1
 -11  17   8 8.21851 4.21292  -2
   9  17   8 8.21851 4.21292   1
   8  18   8 51.9763 5.41041  -2
 -10  18   8 51.9763 5.41041   1
   7  18   8 59.4520 4.18922  -2
  -9  18   8 59.4520 4.18922   1
   6  18   8 0.55274 3.19456  -2
  -8  18   8 0.55274 3.19456   1
   5  18   8 87.5493 4.39348  -2
  -7  18   8 87.5493 4.39348   1
   4  18   8 34.8944 3.38595  -2
  -6  18   8 34.8944 3.38595   1
   3  18   8 198.038 6.08947  -2
  -5  18   8 198.038 6.08947   1
   2  18   8 6.18149 2.68773  -2
  -4  18   8 6.18149 2.68773   1
   1  18   8 93.0833 4.14855  -2
  -3  18   8 93.0833 4.14855   1
   0  18   8 14.2174 2.89066  -2
  -2  18   8 14.2174 2.89066   1
  -1  18   8 175.641 6.81377  -2
  -1  18   8 175.641 6.81377   1
  -2  18   8 12.8005 3.34660  -2
   0  18   8 12.8005 3.34660   1
  -3  18   8 88.3561 4.89062  -2
   1  18   8 88.3561 4.89062   1
  -4  18   8 3.30404 3.72159  -2
   2  18   8 3.30404 3.72159   1
  -5  18   8 176.772 7.32086  -2
   3  18   8 176.772 7.32086   1
  -6  18   8 33.3425 4.27773  -2
   4  18   8 33.3425 4.27773   1
  -7  18   8 69.0742 7.00775  -2
   5  18   8 69.0742 7.00775   1
  -8  18   8 0.30097 3.29401  -2
   6  18   8 0.30097 3.29401   1
  -9  18   8 63.9711 5.06533  -2
   7  18   8 63.9711 5.06533   1
 -10  18   8 31.8632 4.08849  -2
   8  18   8 31.8632 4.08849   1
   8  19   8 94.8331 6.55721  -2
 -10  19   8 94.8331 6.55721   1
   7  19   8 -1.4915 4.24340  -2
  -9  19   8 -1.4915 4.24340   1
   6  19   8 22.7603 3.56178  -2
  -8  19   8 22.7603 3.56178   1
   5  19   8 19.7405 3.39274  -2
  -7  19   8 19.7405 3.39274   1
   4  19   8 67.6825 4.12024  -2
  -6  19   8 67.6825 4.12024   1
   3  19   8 9.80654 2.69639  -2
  -5  19   8 9.80654 2.69639   1
   2  19   8 14.8634 3.05803  -2
  -4  19   8 14.8634 3.05803   1
   1  19   8 18.1750 3.06295  -2
  -3  19   8 18.1750 3.06295   1
   0  19   8 46.1535 3.50954  -2
  -2  19   8 46.1535 3.50954   1
  -1  19   8 9.01819 3.38554  -2
  -1  19   8 9.01819 3.38554   1
  -2  19   8 58.4186 4.40592  -2
   0  19   8 58.4186 4.40592   1
  -3  19   8 13.4027 3.47337  -2
   1  19   8 13.4027 3.47337   1
  -4  19   8 17.6260 3.94919  -2
   2  19   8 17.6260 3.94919   1
  -5  19   8 7.12097 3.94061  -2
   3  19   8 7.12097 3.94061   1
  -6  19   8 73.9848 5.21436  -2
   4  19   8 73.9848 5.21436   1
  -7  19   8 22.3140 5.33997  -2
   5  19   8 22.3140 5.33997   1
  -8  19   8 15.8732 5.44879  -2
   6  19   8 15.8732 5.44879   1
  -9  19   8 5.56793 4.05407  -2
   7  19   8 5.56793 4.05407   1
 -10  19   8 66.6046 5.57404  -2
   8  19   8 66.6046 5.57404   1
   7  20   8 4.50700 4.32260  -2
  -9  20   8 4.50700 4.32260   1
   6  20   8 42.5029 4.89139  -2
  -8  20   8 42.5029 4.89139   1
   5  20   8 117.736 5.05718  -2
  -7  20   8 117.736 5.05718   1
   4  20   8 134.820 5.29347  -2
  -6  20   8 134.820 5.29347   1
   3  20   8 147.103 5.40987  -2
  -5  20   8 147.103 5.40987   1
   2  20   8 37.4722 3.84234  -2
  -4  20   8 37.4722 3.84234   1
   1  20   8 12.2864 2.98904  -2
  -3  20   8 12.2864 2.98904   1
   0  20   8 136.281 5.05704  -2
  -2  20   8 136.281 5.05704   1
  -1  20   8 74.3892 4.88299  -2
  -1  20   8 74.3892 4.88299   1
  -2  20   8 143.791 6.24017  -2
   0  20   8 143.791 6.24017   1
  -3  20   8 10.8459 3.58395  -2
   1  20   8 10.8459 3.58395   1
  -4  20   8 44.0957 4.65664  -2
   2  20   8 44.0957 4.65664   1
  -5  20   8 121.086 8.62323  -2
   3  20   8 121.086 8.62323   1
  -6  20   8 104.643 8.02108  -2
   4  20   8 104.643 8.02108   1
  -7  20   8 85.7425 7.68582  -2
   5  20   8 85.7425 7.68582   1
  -8  20   8 34.9107 6.17302  -2
   6  20   8 34.9107 6.17302   1
  -9  20   8 2.26127 3.33396  -2
   7  20   8 2.26127 3.33396   1
   6  21   8 60.3055 5.35392  -2
  -8  21   8 60.3055 5.35392   1
   5  21   8 43.6617 4.97462  -2
  -7  21   8 43.6617 4.97462   1
   4  21   8 30.9089 3.63354  -2
  -6  21   8 30.9089 3.63354   1
   3  21   8 24.9237 3.55249  -2
  -5  21   8 24.9237 3.55249   1
   2  21   8 19.8438 3.32183  -2
  -4  21   8 19.8438 3.32183   1
   1  21   8 35.6362 3.49174  -2
  -3  21   8 35.6362 3.49174   1
   0  21   8 61.6280 3.87943  -2
  -2  21   8 61.6280 3.87943   1
  -1  21   8 13.4165 3.07825  -2
  -1  21   8 13.4165 3.07825   1
  -2  21   8 64.8264 4.58453  -2
   0  21   8 64.8264 4.58453   1
  -3  21   8 30.7749 4.07031  -2
   1  21   8 30.7749 4.07031   1
  -4  21   8 16.7846 5.26311  -2
   2  21   8 16.7846 5.26311   1
  -5  21   8 25.3166 5.73515  -2
   3  21   8 25.3166 5.73515   1
  -6  21   8 24.2319 5.75783  -2
   4  21   8 24.2319 5.75783   1
  -7  21   8 36.3664 6.15073  -2
   5  21   8 36.3664 6.15073   1
  -8  21   8 54.1719 6.93748  -2
   6  21   8 54.1719 6.93748   1
   5  22   8 101.479 6.20823  -2
  -7  22   8 101.479 6.20823   1
   4  22   8 4.74635 4.02799  -2
  -6  22   8 4.74635 4.02799   1
   3  22   8 174.305 7.30331  -2
  -5  22   8 174.305 7.30331   1
   2  22   8 35.0923 3.87978  -2
  -4  22   8 35.0923 3.87978   1
   1  22   8 48.0401 3.76727  -2
  -3  22   8 48.0401 3.76727   1
   0  22   8 12.0678 3.16768  -2
  -2  22   8 12.0678 3.16768   1
  -1  22   8 20.3425 3.15403  -2
  -1  22   8 20.3425 3.15403   1
  -2  22   8 13.7611 3.58360  -2
   0  22   8 13.7611 3.58360   1
  -3  22   8 49.7010 4.64302  -2
   1  22   8 49.7010 4.64302   1
  -4  22   8 31.3781 5.89410  -2
   2  22   8 31.3781 5.89410   1
  -5  22   8 142.986 9.83912  -2
   3  22   8 142.986 9.83912   1
  -6  22   8 -0.1100 5.06228  -2
   4  22   8 -0.1100 5.06228   1
  -7  22   8 70.6932 7.49349  -2
   5  22   8 70.6932 7.49349   1
   3  23   8 9.13760 4.02560  -2
  -5  23   8 9.13760 4.02560   1
   2  23   8 88.0642 8.02977  -2
  -4  23   8 88.0642 8.02977   1
   1  23   8 5.71086 3.86571  -2
  -3  23   8 5.71086 3.86571   1
   0  23   8 55.7114 3.96118  -2
  -2  23   8 55.7114 3.96118   1
  -1  23   8 13.3894 3.11457  -2
  -1  23   8 13.3894 3.11457   1
  -2  23   8 44.5186 4.41509  -2
   0  23   8 44.5186 4.41509   1
  -3  23   8 4.88116 3.61285  -2
   1  23   8 4.88116 3.61285   1
  -4  23   8 94.5579 8.25297  -2
   2  23   8 94.5579 8.25297   1
  -5  23   8 18.7123 6.00495  -2
   3  23   8 18.7123 6.00495   1
   1  24   8 83.6329 8.07927  -2
  -3  24   8 83.6329 8.07927   1
   0  24   8 19.2863 3.51109  -2
  -2  24   8 19.2863 3.51109   1
  -1  24   8 78.2847 4.36941  -2
  -1  24   8 78.2847 4.36941   1
  -2  24   8 20.9893 3.95967  -2
   0  24   8 20.9893 3.95967   1
  -3  24   8 80.4463 5.42949  -2
   1  24   8 80.4463 5.42949   1
  12   0   9 -6.5614 6.30570  -2
 -14   0   9 -6.5614 6.30570   1
  11   0   9 -0.5590 6.47496  -2
 -13   0   9 -0.5590 6.47496   1
  10   0   9 -7.1474 5.70682  -2
 -12   0   9 -7.1474 5.70682   1
   9   0   9 4.35842 5.58639  -2
 -11   0   9 4.35842 5.58639   1
   8   0   9 0.08814 3.66008  -2
 -10   0   9 0.08814 3.66008   1
   7   0   9 -9.6085 3.37932  -2
  -9   0   9 -9.6085 3.37932   1
   6   0   9 4.10758 3.18173  -2
  -8   0   9 4.10758 3.18173   1
   5   0   9 1.03860 2.31634  -2
  -7   0   9 1.03860 2.31634   1
   4   0   9 -1.4681 2.71133  -2
  -6   0   9 -1.4681 2.71133   1
   3   0   9 -4.9511 2.63004  -2
  -5   0   9 -4.9511 2.63004   1
   2   0   9 0.01892 1.92460  -2
  -4   0   9 0.01892 1.92460   1
   1   0   9 0.48560 1.76221  -2
  -3   0   9 0.48560 1.76221   1
   0   0   9 -0.6392 1.48924  -2
  -2   0   9 -0.6392 1.48924   1
  -1   0   9 -1.0270 1.60088  -2
  -1   0   9 -1.0270 1.60088   1
  -2   0   9 -1.3071 1.13366  -2
   0   0   9 -1.3071 1.13366   1
  -3   0   9 -2.0111 1.27905  -2
   1   0   9 -2.0111 1.27905   1
  -4   0   9 0.73398 1.42637  -2
   2   0   9 0.73398 1.42637   1
  -5   0   9 -1.0589 2.29007  -2
   3   0   9 -1.0589 2.29007   1
  -6   0   9 -4.0528 2.98253  -2
   4   0   9 -4.0528 2.98253   1
  -7   0   9 -2.4633 3.19261  -2
   5   0   9 -2.4633 3.19261   1
  -8   0   9 2.31808 3.46376  -2
   6   0   9 2.31808 3.46376   1
  -9   0   9 -0.7194 3.71266  -2
   7   0   9 -0.7194 3.71266   1
 -10   0   9 -1.3420 4.08358  -2
   8   0   9 -1.3420 4.08358   1
 -11   0   9 1.22697 4.48988  -2
   9   0   9 1.22697 4.48988   1
 -12   0   9 -0.4402 4.59082  -2
  10   0   9 -0.4402 4.59082   1
 -13   0   9 -6.1823 7.59628  -2
  11   0   9 -6.1823 7.59628   1
 -14   0   9 -9.3910 5.09487  -2
  12   0   9 -9.3910 5.09487   1
  12   1   9 15.1401 4.73229  -2
 -14   1   9 15.1401 4.73229   1
  11   1   9 -2.7201 4.35081  -2
 -13   1   9 -2.7201 4.35081   1
  10   1   9 27.9144 4.32106  -2
 -12   1   9 27.9144 4.32106   1
   9   1   9 110.616 5.57008  -2
 -11   1   9 110.616 5.57008   1
   8   1   9 -0.6666 2.24717  -2
 -10   1   9 -0.6666 2.24717   1
   7   1   9 19.2083 2.26757  -2
  -9   1   9 19.2083 2.26757   1
   6   1   9 11.3548 2.09654  -2
  -8   1   9 11.3548 2.09654   1
   5   1   9 226.948 4.56146  -2
  -7   1   9 226.948 4.56146   1
   4   1   9 115.314 3.01764  -2
  -6   1   9 115.314 3.01764   1
   3   1   9 92.6710 2.40687  -2
  -5   1   9 92.6710 2.40687   1
   2   1   9 62.9226 2.19496  -2
  -4   1   9 62.9226 2.19496   1
   1   1   9 0.82595 1.37643  -2
  -3   1   9 0.82595 1.37643   1
   0   1   9 1.71474 1.07832  -2
  -2   1   9 1.71474 1.07832   1
  -1   1   9 148.110 2.27248  -2
  -1   1   9 148.110 2.27248   1
  -2   1   9 3.46247 0.89109  -2
   0   1   9 3.46247 0.89109   1
  -3   1   9 2.64937 0.96999  -2
   1   1   9 2.64937 0.96999   1
  -4   1   9 58.7194 1.56244  -2
   2   1   9 58.7194 1.56244   1
  -5   1   9 85.6318 2.60757  -2
   3   1   9 85.6318 2.60757   1
  -6   1   9 106.322 3.44279  -2
   4   1   9 106.322 3.44279   1
  -7   1   9 212.426 5.16360  -2
   5   1   9 212.426 5.16360   1
  -8   1   9 14.6279 2.59699  -2
   6   1   9 14.6279 2.59699   1
  -9   1   9 15.4778 2.77709  -2
   7   1   9 15.4778 2.77709   1
 -10   1   9 0.78018 2.87750  -2
   8   1   9 0.78018 2.87750   1
 -11   1   9 119.751 4.52286  -2
   9   1   9 119.751 4.52286   1
 -12   1   9 23.2269 3.50898  -2
  10   1   9 23.2269 3.50898   1
 -13   1   9 -5.8815 3.44959  -2
  11   1   9 -5.8815 3.44959   1
 -14   1   9 1.65586 3.79792  -2
  12   1   9 1.65586 3.79792   1
  12   2   9 24.8611 5.11198  -2
 -14   2   9 24.8611 5.11198   1
  11   2   9 40.6959 5.17885  -2
 -13   2   9 40.6959 5.17885   1
  10   2   9 142.348 6.61532  -2
 -12   2   9 142.348 6.61532   1
   9   2   9 84.6939 4.40923  -2
 -11   2   9 84.6939 4.40923   1
   8   2   9 323.555 6.14775  -2
 -10   2   9 323.555 6.14775   1
   7   2   9 194.144 4.35248  -2
  -9   2   9 194.144 4.35248   1
   6   2   9 178.925 4.05031  -2
  -8   2   9 178.925 4.05031   1
   5   2   9 68.9817 2.59608  -2
  -7   2   9 68.9817 2.59608   1
   4   2   9 379.898 6.45373  -2
  -6   2   9 379.898 6.45373   1
   3   2   9 71.3971 2.38991  -2
  -5   2   9 71.3971 2.38991   1
   2   2   9 551.251 7.84138  -2
  -4   2   9 551.251 7.84138   1
   1   2   9 181.472 3.55081  -2
  -3   2   9 181.472 3.55081   1
   0   2   9 503.150 6.17499  -2
  -2   2   9 503.150 6.17499   1
  -1   2   9 163.455 2.46005  -2
  -1   2   9 163.455 2.46005   1
  -2   2   9 512.371 5.65400  -2
   0   2   9 512.371 5.65400   1
  -3   2   9 185.798 2.59110  -2
   1   2   9 185.798 2.59110   1
  -4   2   9 552.626 7.39183  -2
   2   2   9 552.626 7.39183   1
  -5   2   9 77.1049 2.90050  -2
   3   2   9 77.1049 2.90050   1
  -6   2   9 362.132 7.29052  -2
   4   2   9 362.132 7.29052   1
  -7   2   9 65.5538 3.07568  -2
   5   2   9 65.5538 3.07568   1
  -8   2   9 165.458 4.57964  -2
   6   2   9 165.458 4.57964   1
  -9   2   9 179.608 4.98166  -2
   7   2   9 179.608 4.98166   1
 -10   2   9 333.170 7.46981  -2
   8   2   9 333.170 7.46981   1
 -11   2   9 88.1084 4.09044  -2
   9   2   9 88.1084 4.09044   1
 -12   2   9 133.765 4.97006  -2
  10   2   9 133.765 4.97006   1
 -13   2   9 45.7464 3.94448  -2
  11   2   9 45.7464 3.94448   1
 -14   2   9 20.6081 3.95037  -2
  12   2   9 20.6081 3.95037   1
  12   3   9 49.9443 5.52123  -2
 -14   3   9 49.9443 5.52123   1
  11   3   9 29.4843 4.01541  -2
 -13   3   9 29.4843 4.01541   1
  10   3   9 16.4912 3.72177  -2
 -12   3   9 16.4912 3.72177   1
   9   3   9 185.776 5.09838  -2
 -11   3   9 185.776 5.09838   1
   8   3   9 69.9746 3.04322  -2
 -10   3   9 69.9746 3.04322   1
   7   3   9 28.2084 2.43229  -2
  -9   3   9 28.2084 2.43229   1
   6   3   9 44.8095 2.48443  -2
  -8   3   9 44.8095 2.48443   1
   5   3   9 351.154 6.19995  -2
  -7   3   9 351.154 6.19995   1
   4   3   9 203.818 4.15972  -2
  -6   3   9 203.818 4.15972   1
   3   3   9 1244.56 17.9883  -2
  -5   3   9 1244.56 17.9883   1
   2   3   9 106.602 2.49224  -2
  -4   3   9 106.602 2.49224   1
   1   3   9 113.801 2.70770  -2
  -3   3   9 113.801 2.70770   1
   0   3   9 86.2122 1.93536  -2
  -2   3   9 86.2122 1.93536   1
  -1   3   9 618.588 8.00372  -2
  -1   3   9 618.588 8.00372   1
  -2   3   9 88.2230 2.14015  -2
   0   3   9 88.2230 2.14015   1
  -3   3   9 112.288 2.13260  -2
   1   3   9 112.288 2.13260   1
  -4   3   9 104.366 2.27345  -2
   2   3   9 104.366 2.27345   1
  -5   3   9 1224.53 20.7349  -2
   3   3   9 1224.53 20.7349   1
  -6   3   9 194.450 4.79401  -2
   4   3   9 194.450 4.79401   1
  -7   3   9 340.292 6.21931  -2
   5   3   9 340.292 6.21931   1
  -8   3   9 42.3070 2.91238  -2
   6   3   9 42.3070 2.91238   1
  -9   3   9 22.9577 2.81459  -2
   7   3   9 22.9577 2.81459   1
 -10   3   9 73.8705 3.69975  -2
   8   3   9 73.8705 3.69975   1
 -11   3   9 191.553 5.56572  -2
   9   3   9 191.553 5.56572   1
 -12   3   9 22.0391 3.43524  -2
  10   3   9 22.0391 3.43524   1
 -13   3   9 13.3093 3.64821  -2
  11   3   9 13.3093 3.64821   1
 -14   3   9 36.0667 4.87654  -2
  12   3   9 36.0667 4.87654   1
  12   4   9 14.3641 4.25075  -2
 -14   4   9 14.3641 4.25075   1
  11   4   9 1.45628 3.69417  -2
 -13   4   9 1.45628 3.69417   1
  10   4   9 161.615 5.83197  -2
 -12   4   9 161.615 5.83197   1
   9   4   9 -3.1723 2.71793  -2
 -11   4   9 -3.1723 2.71793   1
   8   4   9 274.749 5.54663  -2
 -10   4   9 274.749 5.54663   1
   7   4   9 20.0782 2.26274  -2
  -9   4   9 20.0782 2.26274   1
   6   4   9 61.7528 2.67149  -2
  -8   4   9 61.7528 2.67149   1
   5   4   9 40.6625 2.27759  -2
  -7   4   9 40.6625 2.27759   1
   4   4   9 443.981 7.36047  -2
  -6   4   9 443.981 7.36047   1
   3   4   9 147.678 3.36689  -2
  -5   4   9 147.678 3.36689   1
   2   4   9 46.7291 2.02323  -2
  -4   4   9 46.7291 2.02323   1
   1   4   9 30.4119 1.67232  -2
  -3   4   9 30.4119 1.67232   1
   0   4   9 679.128 8.71962  -2
  -2   4   9 679.128 8.71962   1
  -1   4   9 -1.7018 1.38745  -2
  -1   4   9 -1.7018 1.38745   1
  -2   4   9 708.308 9.82391  -2
   0   4   9 708.308 9.82391   1
  -3   4   9 30.9764 1.89296  -2
   1   4   9 30.9764 1.89296   1
  -4   4   9 46.7523 1.70539  -2
   2   4   9 46.7523 1.70539   1
  -5   4   9 139.542 3.80779  -2
   3   4   9 139.542 3.80779   1
  -6   4   9 419.157 8.20709  -2
   4   4   9 419.157 8.20709   1
  -7   4   9 36.6808 2.28140  -2
   5   4   9 36.6808 2.28140   1
  -8   4   9 55.5922 2.68312  -2
   6   4   9 55.5922 2.68312   1
  -9   4   9 17.6539 2.78441  -2
   7   4   9 17.6539 2.78441   1
 -10   4   9 266.568 6.49140  -2
   8   4   9 266.568 6.49140   1
 -11   4   9 -2.5444 3.49565  -2
   9   4   9 -2.5444 3.49565   1
 -12   4   9 154.804 5.22960  -2
  10   4   9 154.804 5.22960   1
 -13   4   9 -1.6933 3.42352  -2
  11   4   9 -1.6933 3.42352   1
 -14   4   9 3.94832 4.57129  -2
  12   4   9 3.94832 4.57129   1
  12   5   9 2.13553 4.10493  -2
 -14   5   9 2.13553 4.10493   1
  11   5   9 5.30157 3.78914  -2
 -13   5   9 5.30157 3.78914   1
  10   5   9 12.9656 3.70788  -2
 -12   5   9 12.9656 3.70788   1
   9   5   9 122.044 4.27172  -2
 -11   5   9 122.044 4.27172   1
   8   5   9 28.2456 2.59219  -2
 -10   5   9 28.2456 2.59219   1
   7   5   9 19.2233 2.31786  -2
  -9   5   9 19.2233 2.31786   1
   6   5   9 71.7900 2.77709  -2
  -8   5   9 71.7900 2.77709   1
   5   5   9 64.2729 2.59098  -2
  -7   5   9 64.2729 2.59098   1
   4   5   9 68.1179 2.86744  -2
  -6   5   9 68.1179 2.86744   1
   3   5   9 483.682 7.80917  -2
  -5   5   9 483.682 7.80917   1
   2   5   9 99.3021 3.14070  -2
  -4   5   9 99.3021 3.14070   1
   1   5   9 8.85998 1.62062  -2
  -3   5   9 8.85998 1.62062   1
   0   5   9 78.3431 2.09327  -2
  -2   5   9 78.3431 2.09327   1
  -1   5   9 466.643 6.83343  -2
  -1   5   9 466.643 6.83343   1
  -2   5   9 78.8197 2.74094  -2
   0   5   9 78.8197 2.74094   1
  -3   5   9 9.58078 1.65531  -2
   1   5   9 9.58078 1.65531   1
  -4   5   9 103.553 2.51081  -2
   2   5   9 103.553 2.51081   1
  -5   5   9 471.360 10.4456  -2
   3   5   9 471.360 10.4456   1
  -6   5   9 64.1401 2.91647  -2
   4   5   9 64.1401 2.91647   1
  -7   5   9 56.4778 2.53894  -2
   5   5   9 56.4778 2.53894   1
  -8   5   9 63.8075 2.73051  -2
   6   5   9 63.8075 2.73051   1
  -9   5   9 14.2191 2.35435  -2
   7   5   9 14.2191 2.35435   1
 -10   5   9 25.0516 2.65491  -2
   8   5   9 25.0516 2.65491   1
 -11   5   9 123.485 4.61943  -2
   9   5   9 123.485 4.61943   1
 -12   5   9 11.0028 3.45242  -2
  10   5   9 11.0028 3.45242   1
 -13   5   9 0.22578 3.44229  -2
  11   5   9 0.22578 3.44229   1
 -14   5   9 -7.6551 4.33329  -2
  12   5   9 -7.6551 4.33329   1
  12   6   9 41.3071 4.68587  -2
 -14   6   9 41.3071 4.68587   1
  11   6   9 11.7003 4.00924  -2
 -13   6   9 11.7003 4.00924   1
  10   6   9 -0.1372 3.59135  -2
 -12   6   9 -0.1372 3.59135   1
   9   6   9 21.2898 3.08398  -2
 -11   6   9 21.2898 3.08398   1
   8   6   9 33.8004 2.71614  -2
 -10   6   9 33.8004 2.71614   1
   7   6   9 32.8672 2.53117  -2
  -9   6   9 32.8672 2.53117   1
   6   6   9 36.7320 2.43639  -2
  -8   6   9 36.7320 2.43639   1
   5   6   9 16.9195 2.08948  -2
  -7   6   9 16.9195 2.08948   1
   4   6   9 23.2826 2.09076  -2
  -6   6   9 23.2826 2.09076   1
   3   6   9 6.49808 2.03058  -2
  -5   6   9 6.49808 2.03058   1
   2   6   9 2.65920 1.94724  -2
  -4   6   9 2.65920 1.94724   1
   1   6   9 1.14673 1.56809  -2
  -3   6   9 1.14673 1.56809   1
   0   6   9 5.46075 1.34993  -2
  -2   6   9 5.46075 1.34993   1
  -1   6   9 8.04539 1.62376  -2
  -1   6   9 8.04539 1.62376   1
  -2   6   9 8.39570 1.82751  -2
   0   6   9 8.39570 1.82751   1
  -3   6   9 3.08537 1.63629  -2
   1   6   9 3.08537 1.63629   1
  -4   6   9 2.53494 1.69362  -2
   2   6   9 2.53494 1.69362   1
  -5   6   9 7.24480 2.51301  -2
   3   6   9 7.24480 2.51301   1
  -6   6   9 23.1878 2.83172  -2
   4   6   9 23.1878 2.83172   1
  -7   6   9 14.6250 2.33757  -2
   5   6   9 14.6250 2.33757   1
  -8   6   9 37.6387 2.47738  -2
   6   6   9 37.6387 2.47738   1
  -9   6   9 31.3786 2.53659  -2
   7   6   9 31.3786 2.53659   1
 -10   6   9 35.8465 2.72802  -2
   8   6   9 35.8465 2.72802   1
 -11   6   9 19.2332 2.81671  -2
   9   6   9 19.2332 2.81671   1
 -12   6   9 -5.5957 3.17660  -2
  10   6   9 -5.5957 3.17660   1
 -13   6   9 5.06894 4.16029  -2
  11   6   9 5.06894 4.16029   1
 -14   6   9 31.5888 5.01672  -2
  12   6   9 31.5888 5.01672   1
  12   7   9 26.1598 4.46811  -2
 -14   7   9 26.1598 4.46811   1
  11   7   9 18.6104 4.14168  -2
 -13   7   9 18.6104 4.14168   1
  10   7   9 27.1580 4.04294  -2
 -12   7   9 27.1580 4.04294   1
   9   7   9 32.9654 3.14113  -2
 -11   7   9 32.9654 3.14113   1
   8   7   9 19.4154 2.56869  -2
 -10   7   9 19.4154 2.56869   1
   7   7   9 59.6033 2.85018  -2
  -9   7   9 59.6033 2.85018   1
   6   7   9 43.0429 2.57499  -2
  -8   7   9 43.0429 2.57499   1
   5   7   9 39.7919 2.35417  -2
  -7   7   9 39.7919 2.35417   1
   4   7   9 85.1707 3.22004  -2
  -6   7   9 85.1707 3.22004   1
   3   7   9 94.7904 3.24683  -2
  -5   7   9 94.7904 3.24683   1
   2   7   9 214.048 4.90700  -2
  -4   7   9 214.048 4.90700   1
   1   7   9 101.741 3.69254  -2
  -3   7   9 101.741 3.69254   1
   0   7   9 217.363 4.26497  -2
  -2   7   9 217.363 4.26497   1
  -1   7   9 120.240 3.00431  -2
  -1   7   9 120.240 3.00431   1
  -2   7   9 229.608 5.01432  -2
   0   7   9 229.608 5.01432   1
  -3   7   9 102.249 3.16264  -2
   1   7   9 102.249 3.16264   1
  -4   7   9 207.425 4.81262  -2
   2   7   9 207.425 4.81262   1
  -5   7   9 93.8737 3.89383  -2
   3   7   9 93.8737 3.89383   1
  -6   7   9 79.6301 3.72950  -2
   4   7   9 79.6301 3.72950   1
  -7   7   9 38.8068 2.72710  -2
   5   7   9 38.8068 2.72710   1
  -8   7   9 41.1265 2.92683  -2
   6   7   9 41.1265 2.92683   1
  -9   7   9 52.1139 3.19310  -2
   7   7   9 52.1139 3.19310   1
 -10   7   9 20.0264 2.65406  -2
   8   7   9 20.0264 2.65406   1
 -11   7   9 33.9344 2.98958  -2
   9   7   9 33.9344 2.98958   1
 -12   7   9 18.6593 3.51780  -2
  10   7   9 18.6593 3.51780   1
 -13   7   9 23.1116 3.75021  -2
  11   7   9 23.1116 3.75021   1
 -14   7   9 19.3468 6.38650  -2
  12   7   9 19.3468 6.38650   1
  12   8   9 32.9330 7.67405  -2
 -14   8   9 32.9330 7.67405   1
  11   8   9 -0.2194 4.00749  -2
 -13   8   9 -0.2194 4.00749   1
  10   8   9 207.785 6.71947  -2
 -12   8   9 207.785 6.71947   1
   9   8   9 6.27625 2.96502  -2
 -11   8   9 6.27625 2.96502   1
   8   8   9 189.812 4.58764  -2
 -10   8   9 189.812 4.58764   1
   7   8   9 46.5203 2.75214  -2
  -9   8   9 46.5203 2.75214   1
   6   8   9 109.087 3.33126  -2
  -8   8   9 109.087 3.33126   1
   5   8   9 20.7235 2.52821  -2
  -7   8   9 20.7235 2.52821   1
   4   8   9 244.286 5.54914  -2
  -6   8   9 244.286 5.54914   1
   3   8   9 93.8634 3.31135  -2
  -5   8   9 93.8634 3.31135   1
   2   8   9 239.322 5.30635  -2
  -4   8   9 239.322 5.30635   1
   1   8   9 59.2426 3.05582  -2
  -3   8   9 59.2426 3.05582   1
   0   8   9 754.028 11.6202  -2
  -2   8   9 754.028 11.6202   1
  -1   8   9 122.435 3.10323  -2
  -1   8   9 122.435 3.10323   1
  -2   8   9 794.769 13.7653  -2
   0   8   9 794.769 13.7653   1
  -3   8   9 62.3051 3.11840  -2
   1   8   9 62.3051 3.11840   1
  -4   8   9 235.647 5.27976  -2
   2   8   9 235.647 5.27976   1
  -5   8   9 88.0972 3.84292  -2
   3   8   9 88.0972 3.84292   1
  -6   8   9 242.433 6.66656  -2
   4   8   9 242.433 6.66656   1
  -7   8   9 18.0187 2.55559  -2
   5   8   9 18.0187 2.55559   1
  -8   8   9 101.359 3.75574  -2
   6   8   9 101.359 3.75574   1
  -9   8   9 41.7200 3.13406  -2
   7   8   9 41.7200 3.13406   1
 -10   8   9 177.853 5.13624  -2
   8   8   9 177.853 5.13624   1
 -11   8   9 14.4794 3.06741  -2
   9   8   9 14.4794 3.06741   1
 -12   8   9 198.421 5.19077  -2
  10   8   9 198.421 5.19077   1
 -13   8   9 -4.4041 4.30302  -2
  11   8   9 -4.4041 4.30302   1
  11   9   9 76.0342 5.02546  -2
 -13   9   9 76.0342 5.02546   1
  10   9   9 2.14775 3.76810  -2
 -12   9   9 2.14775 3.76810   1
   9   9   9 424.254 8.71938  -2
 -11   9   9 424.254 8.71938   1
   8   9   9 47.8929 2.97101  -2
 -10   9   9 47.8929 2.97101   1
   7   9   9 62.4935 2.92988  -2
  -9   9   9 62.4935 2.92988   1
   6   9   9 1.32350 2.48630  -2
  -8   9   9 1.32350 2.48630   1
   5   9   9 325.470 6.89848  -2
  -7   9   9 325.470 6.89848   1
   4   9   9 35.4336 2.69405  -2
  -6   9   9 35.4336 2.69405   1
   3   9   9 734.112 12.8683  -2
  -5   9   9 734.112 12.8683   1
   2   9   9 30.8476 2.45144  -2
  -4   9   9 30.8476 2.45144   1
   1   9   9 24.1039 2.58449  -2
  -3   9   9 24.1039 2.58449   1
   0   9   9 6.30878 1.99085  -2
  -2   9   9 6.30878 1.99085   1
  -1   9   9 696.892 10.9001  -2
  -1   9   9 696.892 10.9001   1
  -2   9   9 7.49529 2.35873  -2
   0   9   9 7.49529 2.35873   1
  -3   9   9 28.0082 2.71452  -2
   1   9   9 28.0082 2.71452   1
  -4   9   9 32.1084 3.06357  -2
   2   9   9 32.1084 3.06357   1
  -5   9   9 683.903 14.5260  -2
   3   9   9 683.903 14.5260   1
  -6   9   9 37.5619 3.26424  -2
   4   9   9 37.5619 3.26424   1
  -7   9   9 305.908 6.73743  -2
   5   9   9 305.908 6.73743   1
  -8   9   9 2.05757 2.56492  -2
   6   9   9 2.05757 2.56492   1
  -9   9   9 57.0791 3.36033  -2
   7   9   9 57.0791 3.36033   1
 -10   9   9 48.7289 3.48178  -2
   8   9   9 48.7289 3.48178   1
 -11   9   9 393.848 8.53895  -2
   9   9   9 393.848 8.53895   1
 -12   9   9 -2.7544 3.22009  -2
  10   9   9 -2.7544 3.22009   1
 -13   9   9 58.4254 4.18998  -2
  11   9   9 58.4254 4.18998   1
  11  10   9 27.3354 4.36792  -2
 -13  10   9 27.3354 4.36792   1
  10  10   9 192.821 6.50282  -2
 -12  10   9 192.821 6.50282   1
   9  10   9 91.7419 4.09533  -2
 -11  10   9 91.7419 4.09533   1
   8  10   9 321.960 7.13046  -2
 -10  10   9 321.960 7.13046   1
   7  10   9 34.2221 3.09575  -2
  -9  10   9 34.2221 3.09575   1
   6  10   9 101.619 3.82899  -2
  -8  10   9 101.619 3.82899   1
   5  10   9 20.1626 2.67857  -2
  -7  10   9 20.1626 2.67857   1
   4  10   9 183.046 4.78708  -2
  -6  10   9 183.046 4.78708   1
   3  10   9 96.1533 3.47856  -2
  -5  10   9 96.1533 3.47856   1
   2  10   9 52.6854 2.79657  -2
  -4  10   9 52.6854 2.79657   1
   1  10   9 107.086 3.93367  -2
  -3  10   9 107.086 3.93367   1
   0  10   9 674.928 13.6214  -2
  -2  10   9 674.928 13.6214   1
  -1  10   9 283.121 6.82288  -2
  -1  10   9 283.121 6.82288   1
  -2  10   9 727.980 14.9409  -2
   0  10   9 727.980 14.9409   1
  -3  10   9 112.547 4.09371  -2
   1  10   9 112.547 4.09371   1
  -4  10   9 55.8090 3.46488  -2
   2  10   9 55.8090 3.46488   1
  -5  10   9 94.0310 4.18681  -2
   3  10   9 94.0310 4.18681   1
  -6  10   9 174.220 5.58840  -2
   4  10   9 174.220 5.58840   1
  -7  10   9 20.2315 2.72938  -2
   5  10   9 20.2315 2.72938   1
  -8  10   9 98.8440 3.93000  -2
   6  10   9 98.8440 3.93000   1
  -9  10   9 38.9176 3.27313  -2
   7  10   9 38.9176 3.27313   1
 -10  10   9 301.506 7.16918  -2
   8  10   9 301.506 7.16918   1
 -11  10   9 87.2342 4.22022  -2
   9  10   9 87.2342 4.22022   1
 -12  10   9 192.756 5.79179  -2
  10  10   9 192.756 5.79179   1
 -13  10   9 20.5805 3.73866  -2
  11  10   9 20.5805 3.73866   1
  11  11   9 8.55988 4.15973  -2
 -13  11   9 8.55988 4.15973   1
  10  11   9 31.6435 4.11401  -2
 -12  11   9 31.6435 4.11401   1
   9  11   9 147.071 5.73933  -2
 -11  11   9 147.071 5.73933   1
   8  11   9 9.79594 3.42433  -2
 -10  11   9 9.79594 3.42433   1
   7  11   9 35.3601 3.62743  -2
  -9  11   9 35.3601 3.62743   1
   6  11   9 98.2168 4.45105  -2
  -8  11   9 98.2168 4.45105   1
   5  11   9 335.938 8.33392  -2
  -7  11   9 335.938 8.33392   1
   4  11   9 27.4146 3.02631  -2
  -6  11   9 27.4146 3.02631   1
   3  11   9 288.279 7.26642  -2
  -5  11   9 288.279 7.26642   1
   2  11   9 63.5128 3.44709  -2
  -4  11   9 63.5128 3.44709   1
   1  11   9 104.337 4.76800  -2
  -3  11   9 104.337 4.76800   1
   0  11   9 44.7287 2.94654  -2
  -2  11   9 44.7287 2.94654   1
  -1  11   9 415.312 9.21164  -2
  -1  11   9 415.312 9.21164   1
  -2  11   9 48.3765 3.69006  -2
   0  11   9 48.3765 3.69006   1
  -3  11   9 114.836 4.28985  -2
   1  11   9 114.836 4.28985   1
  -4  11   9 61.6378 3.63744  -2
   2  11   9 61.6378 3.63744   1
  -5  11   9 273.152 7.32537  -2
   3  11   9 273.152 7.32537   1
  -6  11   9 27.5801 3.27948  -2
   4  11   9 27.5801 3.27948   1
  -7  11   9 319.727 7.11386  -2
   5  11   9 319.727 7.11386   1
  -8  11   9 85.7333 3.86577  -2
   6  11   9 85.7333 3.86577   1
  -9  11   9 34.1232 3.33038  -2
   7  11   9 34.1232 3.33038   1
 -10  11   9 6.94504 3.13599  -2
   8  11   9 6.94504 3.13599   1
 -11  11   9 141.930 5.04894  -2
   9  11   9 141.930 5.04894   1
 -12  11   9 30.7889 3.58601  -2
  10  11   9 30.7889 3.58601   1
 -13  11   9 4.36291 3.54921  -2
  11  11   9 4.36291 3.54921   1
 -13  12   9 5.85929 2.77854   1
  10  12   9 12.7298 4.85921  -2
 -12  12   9 12.7298 4.85921   1
   9  12   9 8.87045 3.66495  -2
 -11  12   9 8.87045 3.66495   1
   8  12   9 147.276 5.66456  -2
 -10  12   9 147.276 5.66456   1
   7  12   9 6.00359 3.33584  -2
  -9  12   9 6.00359 3.33584   1
   6  12   9 100.571 4.52560  -2
  -8  12   9 100.571 4.52560   1
   5  12   9 5.77105 2.92843  -2
  -7  12   9 5.77105 2.92843   1
   4  12   9 277.178 7.27542  -2
  -6  12   9 277.178 7.27542   1
   3  12   9 31.9293 3.22571  -2
  -5  12   9 31.9293 3.22571   1
   2  12   9 81.6410 3.78056  -2
  -4  12   9 81.6410 3.78056   1
   1  12   9 116.975 5.12293  -2
  -3  12   9 116.975 5.12293   1
   0  12   9 41.6270 2.94714  -2
  -2  12   9 41.6270 2.94714   1
  -1  12   9 144.766 4.62493  -2
  -1  12   9 144.766 4.62493   1
  -2  12   9 41.8471 3.81228  -2
   0  12   9 41.8471 3.81228   1
  -3  12   9 128.780 5.41410  -2
   1  12   9 128.780 5.41410   1
  -4  12   9 77.9220 4.08848  -2
   2  12   9 77.9220 4.08848   1
  -5  12   9 37.5188 3.61873  -2
   3  12   9 37.5188 3.61873   1
  -6  12   9 252.240 7.14651  -2
   4  12   9 252.240 7.14651   1
  -7  12   9 7.17213 3.29018  -2
   5  12   9 7.17213 3.29018   1
  -8  12   9 89.9127 3.94318  -2
   6  12   9 89.9127 3.94318   1
  -9  12   9 5.38645 3.07033  -2
   7  12   9 5.38645 3.07033   1
 -10  12   9 144.386 4.96224  -2
   8  12   9 144.386 4.96224   1
 -11  12   9 0.09214 3.23220  -2
   9  12   9 0.09214 3.23220   1
 -12  12   9 -0.6780 3.36413  -2
  10  12   9 -0.6780 3.36413   1
  10  13   9 59.6561 5.77690  -2
 -12  13   9 59.6561 5.77690   1
   9  13   9 47.8359 4.32757  -2
 -11  13   9 47.8359 4.32757   1
   8  13   9 15.1396 3.70450  -2
 -10  13   9 15.1396 3.70450   1
   7  13   9 101.727 4.82588  -2
  -9  13   9 101.727 4.82588   1
   6  13   9 58.6073 4.00428  -2
  -8  13   9 58.6073 4.00428   1
   5  13   9 223.598 6.50067  -2
  -7  13   9 223.598 6.50067   1
   4  13   9 30.1034 3.25104  -2
  -6  13   9 30.1034 3.25104   1
   3  13   9 255.673 6.89128  -2
  -5  13   9 255.673 6.89128   1
   2  13   9 46.7779 3.30896  -2
  -4  13   9 46.7779 3.30896   1
   1  13   9 90.4133 4.71019  -2
  -3  13   9 90.4133 4.71019   1
   0  13   9 1.08253 2.36153  -2
  -2  13   9 1.08253 2.36153   1
  -1  13   9 24.9899 3.47489  -2
  -1  13   9 24.9899 3.47489   1
  -2  13   9 0.80452 3.08040  -2
   0  13   9 0.80452 3.08040   1
  -3  13   9 97.1872 4.95956  -2
   1  13   9 97.1872 4.95956   1
  -4  13   9 43.5391 4.18929  -2
   2  13   9 43.5391 4.18929   1
  -5  13   9 242.384 8.67556  -2
   3  13   9 242.384 8.67556   1
  -6  13   9 26.4534 3.60361  -2
   4  13   9 26.4534 3.60361   1
  -7  13   9 196.860 6.38294  -2
   5  13   9 196.860 6.38294   1
  -8  13   9 47.5025 3.42465  -2
   6  13   9 47.5025 3.42465   1
  -9  13   9 98.5896 4.26932  -2
   7  13   9 98.5896 4.26932   1
 -10  13   9 11.0579 3.31732  -2
   8  13   9 11.0579 3.31732   1
 -11  13   9 40.3989 3.85807  -2
   9  13   9 40.3989 3.85807   1
 -12  13   9 48.8208 4.11509  -2
  10  13   9 48.8208 4.11509   1
  10  14   9 104.059 6.63876  -2
 -12  14   9 104.059 6.63876   1
   9  14   9 55.8653 4.45222  -2
 -11  14   9 55.8653 4.45222   1
   8  14   9 94.7166 4.93104  -2
 -10  14   9 94.7166 4.93104   1
   7  14   9 38.5269 3.89717  -2
  -9  14   9 38.5269 3.89717   1
   6  14   9 111.304 4.92548  -2
  -8  14   9 111.304 4.92548   1
   5  14   9 21.1773 3.38250  -2
  -7  14   9 21.1773 3.38250   1
   4  14   9 17.1676 3.10351  -2
  -6  14   9 17.1676 3.10351   1
   3  14   9 3.13996 2.94451  -2
  -5  14   9 3.13996 2.94451   1
   2  14   9 72.2049 3.77291  -2
  -4  14   9 72.2049 3.77291   1
   1  14   9 20.9557 3.46538  -2
  -3  14   9 20.9557 3.46538   1
   0  14   9 74.8634 3.62538  -2
  -2  14   9 74.8634 3.62538   1
  -1  14   9 133.173 5.70711  -2
  -1  14   9 133.173 5.70711   1
  -2  14   9 76.6891 4.58081  -2
   0  14   9 76.6891 4.58081   1
  -3  14   9 25.3896 3.67116  -2
   1  14   9 25.3896 3.67116   1
  -4  14   9 69.6026 5.00563  -2
   2  14   9 69.6026 5.00563   1
  -5  14   9 2.27124 4.08145  -2
   3  14   9 2.27124 4.08145   1
  -6  14   9 10.3990 4.13002  -2
   4  14   9 10.3990 4.13002   1
  -7  14   9 28.6425 4.64094  -2
   5  14   9 28.6425 4.64094   1
  -8  14   9 110.966 5.03720  -2
   6  14   9 110.966 5.03720   1
  -9  14   9 38.5884 4.02575  -2
   7  14   9 38.5884 4.02575   1
 -10  14   9 92.4832 5.01118  -2
   8  14   9 92.4832 5.01118   1
 -11  14   9 46.5411 4.57136  -2
   9  14   9 46.5411 4.57136   1
 -12  14   9 88.8334 5.32223  -2
  10  14   9 88.8334 5.32223   1
   9  15   9 62.7610 4.66897  -2
 -11  15   9 62.7610 4.66897   1
   8  15   9 2.75295 3.77587  -2
 -10  15   9 2.75295 3.77587   1
   7  15   9 15.0406 3.62350  -2
  -9  15   9 15.0406 3.62350   1
   6  15   9 23.4945 3.73494  -2
  -8  15   9 23.4945 3.73494   1
   5  15   9 35.5634 3.58673  -2
  -7  15   9 35.5634 3.58673   1
   4  15   9 31.3516 3.55609  -2
  -6  15   9 31.3516 3.55609   1
   3  15   9 50.3408 3.69751  -2
  -5  15   9 50.3408 3.69751   1
   2  15   9 33.6509 3.28870  -2
  -4  15   9 33.6509 3.28870   1
   1  15   9 77.7859 4.68138  -2
  -3  15   9 77.7859 4.68138   1
   0  15   9 5.71190 2.71761  -2
  -2  15   9 5.71190 2.71761   1
  -1  15   9 132.170 4.66403  -2
  -1  15   9 132.170 4.66403   1
  -2  15   9 9.27353 3.50700  -2
   0  15   9 9.27353 3.50700   1
  -3  15   9 87.2070 4.87466  -2
   1  15   9 87.2070 4.87466   1
  -4  15   9 39.7381 4.52344  -2
   2  15   9 39.7381 4.52344   1
  -5  15   9 34.4951 4.58780  -2
   3  15   9 34.4951 4.58780   1
  -6  15   9 34.1024 4.77051  -2
   4  15   9 34.1024 4.77051   1
  -7  15   9 30.2370 4.68086  -2
   5  15   9 30.2370 4.68086   1
  -8  15   9 27.6563 3.71194  -2
   6  15   9 27.6563 3.71194   1
  -9  15   9 17.1335 3.88142  -2
   7  15   9 17.1335 3.88142   1
 -10  15   9 5.23918 3.87449  -2
   8  15   9 5.23918 3.87449   1
 -11  15   9 53.3462 4.76520  -2
   9  15   9 53.3462 4.76520   1
   9  16   9 16.0182 4.05941  -2
 -11  16   9 16.0182 4.05941   1
   8  16   9 91.1730 5.01590  -2
 -10  16   9 91.1730 5.01590   1
   7  16   9 12.8240 3.78955  -2
  -9  16   9 12.8240 3.78955   1
   6  16   9 4.40868 3.46989  -2
  -8  16   9 4.40868 3.46989   1
   5  16   9 1.64113 3.16499  -2
  -7  16   9 1.64113 3.16499   1
   4  16   9 123.652 5.10832  -2
  -6  16   9 123.652 5.10832   1
   3  16   9 13.1989 3.33773  -2
  -5  16   9 13.1989 3.33773   1
   2  16   9 15.2467 3.64450  -2
  -4  16   9 15.2467 3.64450   1
   1  16   9 8.05481 3.42972  -2
  -3  16   9 8.05481 3.42972   1
   0  16   9 130.568 4.71493  -2
  -2  16   9 130.568 4.71493   1
  -1  16   9 4.32120 2.79069  -2
  -1  16   9 4.32120 2.79069   1
  -2  16   9 134.373 5.99941  -2
   0  16   9 134.373 5.99941   1
  -3  16   9 13.4853 3.66126  -2
   1  16   9 13.4853 3.66126   1
  -4  16   9 16.1820 4.09388  -2
   2  16   9 16.1820 4.09388   1
  -5  16   9 4.64979 4.25500  -2
   3  16   9 4.64979 4.25500   1
  -6  16   9 125.307 6.57705  -2
   4  16   9 125.307 6.57705   1
  -7  16   9 7.52726 5.78042  -2
   5  16   9 7.52726 5.78042   1
  -8  16   9 1.12564 4.51256  -2
   6  16   9 1.12564 4.51256   1
  -9  16   9 16.5707 3.87988  -2
   7  16   9 16.5707 3.87988   1
 -10  16   9 77.5783 5.01823  -2
   8  16   9 77.5783 5.01823   1
 -11  16   9 13.2151 4.21951  -2
   9  16   9 13.2151 4.21951   1
   8  17   9 5.20060 3.87778  -2
 -10  17   9 5.20060 3.87778   1
   7  17   9 15.8855 3.93835  -2
  -9  17   9 15.8855 3.93835   1
   6  17   9 30.6685 3.81993  -2
  -8  17   9 30.6685 3.81993   1
   5  17   9 87.0623 4.50112  -2
  -7  17   9 87.0623 4.50112   1
   4  17   9 6.17344 3.40598  -2
  -6  17   9 6.17344 3.40598   1
   3  17   9 119.150 5.01509  -2
  -5  17   9 119.150 5.01509   1
   2  17   9 10.5603 3.59794  -2
  -4  17   9 10.5603 3.59794   1
   1  17   9 54.0538 4.37951  -2
  -3  17   9 54.0538 4.37951   1
   0  17   9 14.7121 2.98256  -2
  -2  17   9 14.7121 2.98256   1
  -1  17   9 39.1385 3.39362  -2
  -1  17   9 39.1385 3.39362   1
  -2  17   9 9.49543 3.46038  -2
   0  17   9 9.49543 3.46038   1
  -3  17   9 49.2942 4.60102  -2
   1  17   9 49.2942 4.60102   1
  -4  17   9 25.2291 4.45110  -2
   2  17   9 25.2291 4.45110   1
  -5  17   9 100.396 6.22045  -2
   3  17   9 100.396 6.22045   1
  -6  17   9 13.5733 4.55138  -2
   4  17   9 13.5733 4.55138   1
  -7  17   9 73.9758 5.76195  -2
   5  17   9 73.9758 5.76195   1
  -8  17   9 22.9552 4.89486  -2
   6  17   9 22.9552 4.89486   1
  -9  17   9 20.3592 4.07149  -2
   7  17   9 20.3592 4.07149   1
 -10  17   9 4.43704 4.07773  -2
   8  17   9 4.43704 4.07773   1
   7  18   9 44.5392 4.31866  -2
  -9  18   9 44.5392 4.31866   1
   6  18   9 76.6607 4.64984  -2
  -8  18   9 76.6607 4.64984   1
   5  18   9 71.6320 4.45322  -2
  -7  18   9 71.6320 4.45322   1
   4  18   9 95.6469 4.77210  -2
  -6  18   9 95.6469 4.77210   1
   3  18   9 67.5809 4.20091  -2
  -5  18   9 67.5809 4.20091   1
   2  18   9 18.7255 3.92575  -2
  -4  18   9 18.7255 3.92575   1
   1  18   9 246.351 8.43552  -2
  -3  18   9 246.351 8.43552   1
   0  18   9 5.69428 2.75072  -2
  -2  18   9 5.69428 2.75072   1
  -1  18   9 119.304 4.82013  -2
  -1  18   9 119.304 4.82013   1
  -2  18   9 6.31324 3.50298  -2
   0  18   9 6.31324 3.50298   1
  -3  18   9 231.400 8.30260  -2
   1  18   9 231.400 8.30260   1
  -4  18   9 24.1728 4.61287  -2
   2  18   9 24.1728 4.61287   1
  -5  18   9 61.6996 5.54351  -2
   3  18   9 61.6996 5.54351   1
  -6  18   9 93.0914 6.12074  -2
   4  18   9 93.0914 6.12074   1
  -7  18   9 71.4818 5.76207  -2
   5  18   9 71.4818 5.76207   1
  -8  18   9 64.5493 6.00684  -2
   6  18   9 64.5493 6.00684   1
  -9  18   9 41.9616 5.64784  -2
   7  18   9 41.9616 5.64784   1
   7  19   9 128.941 5.74295  -2
  -9  19   9 128.941 5.74295   1
   6  19   9 12.2687 3.63719  -2
  -8  19   9 12.2687 3.63719   1
   5  19   9 24.9635 3.85979  -2
  -7  19   9 24.9635 3.85979   1
   4  19   9 1.50816 3.51712  -2
  -6  19   9 1.50816 3.51712   1
   3  19   9 69.5641 5.10676  -2
  -5  19   9 69.5641 5.10676   1
   2  19   9 5.65687 3.69214  -2
  -4  19   9 5.65687 3.69214   1
   1  19   9 65.3166 4.83891  -2
  -3  19   9 65.3166 4.83891   1
   0  19   9 28.5014 3.10363  -2
  -2  19   9 28.5014 3.10363   1
  -1  19   9 -1.5112 3.05563  -2
  -1  19   9 -1.5112 3.05563   1
  -2  19   9 26.8183 4.05884  -2
   0  19   9 26.8183 4.05884   1
  -3  19   9 63.8960 4.28767  -2
   1  19   9 63.8960 4.28767   1
  -4  19   9 5.29732 4.30703  -2
   2  19   9 5.29732 4.30703   1
  -5  19   9 67.5648 5.60195  -2
   3  19   9 67.5648 5.60195   1
  -6  19   9 -1.4334 4.78607  -2
   4  19   9 -1.4334 4.78607   1
  -7  19   9 32.0622 5.09006  -2
   5  19   9 32.0622 5.09006   1
  -8  19   9 0.56799 4.90504  -2
   6  19   9 0.56799 4.90504   1
  -9  19   9 120.344 10.1224  -2
   7  19   9 120.344 10.1224   1
   6  20   9 145.989 5.93798  -2
  -8  20   9 145.989 5.93798   1
   5  20   9 1.76107 3.65651  -2
  -7  20   9 1.76107 3.65651   1
   4  20   9 23.6405 3.79295  -2
  -6  20   9 23.6405 3.79295   1
   3  20   9 9.96335 4.15149  -2
  -5  20   9 9.96335 4.15149   1
   2  20   9 228.165 8.25680  -2
  -4  20   9 228.165 8.25680   1
   1  20   9 13.4613 3.93279  -2
  -3  20   9 13.4613 3.93279   1
   0  20   9 127.800 4.92298  -2
  -2  20   9 127.800 4.92298   1
  -1  20   9 16.8932 3.36953  -2
  -1  20   9 16.8932 3.36953   1
  -2  20   9 129.951 6.35127  -2
   0  20   9 129.951 6.35127   1
  -3  20   9 13.7709 3.66705  -2
   1  20   9 13.7709 3.66705   1
  -4  20   9 224.442 8.80595  -2
   2  20   9 224.442 8.80595   1
  -5  20   9 10.2264 4.58398  -2
   3  20   9 10.2264 4.58398   1
  -6  20   9 21.3285 5.35655  -2
   4  20   9 21.3285 5.35655   1
  -7  20   9 7.52081 6.70816  -2
   5  20   9 7.52081 6.70816   1
  -8  20   9 124.638 10.3474  -2
   6  20   9 124.638 10.3474   1
   5  21   9 88.2727 5.00922  -2
  -7  21   9 88.2727 5.00922   1
   4  21   9 29.7807 4.02757  -2
  -6  21   9 29.7807 4.02757   1
   3  21   9 152.073 7.07382  -2
  -5  21   9 152.073 7.07382   1
   2  21   9 35.0322 4.48105  -2
  -4  21   9 35.0322 4.48105   1
   1  21   9 48.8047 4.72723  -2
  -3  21   9 48.8047 4.72723   1
   0  21   9 13.4514 3.14853  -2
  -2  21   9 13.4514 3.14853   1
  -1  21   9 133.000 5.39777  -2
  -1  21   9 133.000 5.39777   1
  -2  21   9 19.0383 4.01806  -2
   0  21   9 19.0383 4.01806   1
  -3  21   9 43.0414 3.93249  -2
   1  21   9 43.0414 3.93249   1
  -4  21   9 28.8711 5.00145  -2
   2  21   9 28.8711 5.00145   1
  -5  21   9 136.632 10.0889  -2
   3  21   9 136.632 10.0889   1
  -6  21   9 19.7312 7.70119  -2
   4  21   9 19.7312 7.70119   1
  -7  21   9 82.0506 8.95885  -2
   5  21   9 82.0506 8.95885   1
  -6  22   9 21.8651 3.33139   1
   3  22   9 2.56816 4.27034  -2
  -5  22   9 2.56816 4.27034   1
   2  22   9 24.5369 4.40267  -2
  -4  22   9 24.5369 4.40267   1
   1  22   9 27.3194 4.54120  -2
  -3  22   9 27.3194 4.54120   1
   0  22   9 39.0228 3.61950  -2
  -2  22   9 39.0228 3.61950   1
  -1  22   9 -1.0737 2.87194  -2
  -1  22   9 -1.0737 2.87194   1
  -2  22   9 41.4841 4.70497  -2
   0  22   9 41.4841 4.70497   1
  -3  22   9 30.5440 4.58373  -2
   1  22   9 30.5440 4.58373   1
  -4  22   9 44.8760 7.41123  -2
   2  22   9 44.8760 7.41123   1
  -5  22   9 15.0774 7.06707  -2
   3  22   9 15.0774 7.06707   1
   2  23   9 3.90045 5.38040  -2
  -4  23   9 3.90045 5.38040   1
   1  23   9 29.2809 4.65744  -2
  -3  23   9 29.2809 4.65744   1
   0  23   9 4.63799 3.16248  -2
  -2  23   9 4.63799 3.16248   1
  -1  23   9 4.69418 3.06858  -2
  -1  23   9 4.69418 3.06858   1
  -2  23   9 4.06794 3.28846  -2
   0  23   9 4.06794 3.28846   1
  -3  23   9 36.1650 7.66704  -2
   1  23   9 36.1650 7.66704   1
 -14   0  10 -0.8574 3.74026   1
 -13   0  10 5.13897 3.65905   1
 -12   0  10 4.13899 3.57757   1
 -11   0  10 515.846 13.7517   1
 -10   0  10 359.925 10.3459   1
  -9   0  10 14.3822 2.43907   1
   6   0  10 32.4179 6.46047  -2
  -8   0  10 32.4179 6.46047   1
   5   0  10 124.894 8.07965  -2
  -7   0  10 124.894 8.07965   1
   4   0  10 7.39615 5.20541  -2
  -6   0  10 7.39615 5.20541   1
   3   0  10 114.959 7.16892  -2
  -5   0  10 114.959 7.16892   1
   2   0  10 160.517 8.02592  -2
  -4   0  10 160.517 8.02592   1
   1   0  10 85.0797 5.85944  -2
  -3   0  10 85.0797 5.85944   1
   0   0  10 509.495 17.5848  -2
  -2   0  10 509.495 17.5848   1
  -1   0  10 512.618 17.5074  -2
  -1   0  10 512.618 17.5074   1
  -2   0  10 536.203 19.5970  -2
   0   0  10 536.203 19.5970   1
  -3   0  10 87.2869 6.74475  -2
   1   0  10 87.2869 6.74475   1
  -4   0  10 165.702 8.73621  -2
   2   0  10 165.702 8.73621   1
  -5   0  10 111.551 7.70415  -2
   3   0  10 111.551 7.70415   1
  -6   0  10 -6.5982 5.45770  -2
   4   0  10 -6.5982 5.45770   1
  -7   0  10 123.964 8.71445  -2
   5   0  10 123.964 8.71445   1
  -8   0  10 15.0064 6.85400  -2
   6   0  10 15.0064 6.85400   1
  -9   0  10 35.2745 7.57347  -2
   7   0  10 35.2745 7.57347   1
   8   0  10 6.34887 2.50424   1
   9   0  10 120.304 6.06886   1
  10   0  10 113.760 6.23961   1
  11   0  10 154.410 7.18647   1
 -14   1  10 3.76170 2.84681   1
 -13   1  10 2.09221 2.58043   1
 -12   1  10 23.1382 3.16673   1
 -11   1  10 343.145 7.16338   1
 -10   1  10 67.7539 2.98238   1
   7   1  10 90.7224 7.78557  -2
  -9   1  10 90.7224 7.78557   1
   6   1  10 186.809 7.06078  -2
  -8   1  10 186.809 7.06078   1
   5   1  10 166.882 6.42565  -2
  -7   1  10 166.882 6.42565   1
   4   1  10 343.384 7.96246  -2
  -6   1  10 343.384 7.96246   1
   3   1  10 190.325 6.43068  -2
  -5   1  10 190.325 6.43068   1
   2   1  10 87.6879 4.36701  -2
  -4   1  10 87.6879 4.36701   1
   1   1  10 238.621 7.03106  -2
  -3   1  10 238.621 7.03106   1
   0   1  10 172.336 5.63708  -2
  -2   1  10 172.336 5.63708   1
  -1   1  10 835.744 16.1231  -2
  -1   1  10 835.744 16.1231   1
  -2   1  10 196.333 4.53632  -2
   0   1  10 196.333 4.53632   1
  -3   1  10 237.826 6.11503  -2
   1   1  10 237.826 6.11503   1
  -4   1  10 86.7770 4.84428  -2
   2   1  10 86.7770 4.84428   1
  -5   1  10 193.955 7.04438  -2
   3   1  10 193.955 7.04438   1
  -6   1  10 365.649 10.8067  -2
   4   1  10 365.649 10.8067   1
  -7   1  10 165.291 6.91455  -2
   5   1  10 165.291 6.91455   1
  -8   1  10 190.752 7.69325  -2
   6   1  10 190.752 7.69325   1
  -9   1  10 93.5497 6.30866  -2
   7   1  10 93.5497 6.30866   1
 -10   1  10 61.7081 8.74232  -2
   8   1  10 61.7081 8.74232   1
   9   1  10 175.488 5.16498   1
  10   1  10 108.478 4.25437   1
  11   1  10 100.405 4.30359   1
 -14   2  10 2.13356 2.75397   1
 -13   2  10 5.03541 2.68371   1
 -12   2  10 0.32072 2.33676   1
 -11   2  10 68.2825 3.12967   1
 -10   2  10 59.1759 2.56610   1
   7   2  10 7.21934 6.23440  -2
  -9   2  10 7.21934 6.23440   1
   6   2  10 2.26978 4.06522  -2
  -8   2  10 2.26978 4.06522   1
   5   2  10 9.95247 3.99337  -2
  -7   2  10 9.95247 3.99337   1
   4   2  10 134.900 5.56257  -2
  -6   2  10 134.900 5.56257   1
   3   2  10 52.2717 3.99805  -2
  -5   2  10 52.2717 3.99805   1
   2   2  10 61.8137 3.96744  -2
  -4   2  10 61.8137 3.96744   1
   1   2  10 86.4702 4.14367  -2
  -3   2  10 86.4702 4.14367   1
   0   2  10 244.937 7.30153  -2
  -2   2  10 244.937 7.30153   1
  -1   2  10 143.480 5.11081  -2
  -1   2  10 143.480 5.11081   1
  -2   2  10 242.004 5.16885  -2
   0   2  10 242.004 5.16885   1
  -3   2  10 82.4669 3.53320  -2
   1   2  10 82.4669 3.53320   1
  -4   2  10 62.9865 4.32222  -2
   2   2  10 62.9865 4.32222   1
  -5   2  10 53.0457 4.43853  -2
   3   2  10 53.0457 4.43853   1
  -6   2  10 134.044 6.19962  -2
   4   2  10 134.044 6.19962   1
  -7   2  10 14.4049 4.53060  -2
   5   2  10 14.4049 4.53060   1
  -8   2  10 -1.4496 4.56324  -2
   6   2  10 -1.4496 4.56324   1
  -9   2  10 8.98080 5.03828  -2
   7   2  10 8.98080 5.03828   1
 -10   2  10 62.5270 8.60910  -2
   8   2  10 62.5270 8.60910   1
   9   2  10 19.4501 2.29949   1
  10   2  10 78.1049 3.80414   1
  11   2  10 30.9459 2.80876   1
 -14   3  10 3.78145 2.86639   1
 -13   3  10 5.14457 2.78438   1
 -12   3  10 0.25374 1.92715   1
 -11   3  10 4.14934 1.42372   1
 -10   3  10 2.01470 1.28064   1
   7   3  10 0.86580 6.08610  -2
  -9   3  10 0.86580 6.08610   1
   6   3  10 16.7224 6.01321  -2
  -8   3  10 16.7224 6.01321   1
   5   3  10 117.995 5.60846  -2
  -7   3  10 117.995 5.60846   1
   4   3  10 12.7659 3.60811  -2
  -6   3  10 12.7659 3.60811   1
   3   3  10 99.4263 4.73887  -2
  -5   3  10 99.4263 4.73887   1
   2   3  10 35.5432 3.58986  -2
  -4   3  10 35.5432 3.58986   1
   1   3  10 116.477 7.13242  -2
  -3   3  10 116.477 7.13242   1
   0   3  10 55.2298 5.23147  -2
  -2   3  10 55.2298 5.23147   1
  -1   3  10 291.818 11.4601  -2
  -1   3  10 291.818 11.4601   1
  -2   3  10 41.6478 4.81228  -2
   0   3  10 41.6478 4.81228   1
  -3   3  10 124.958 8.00349  -2
   1   3  10 124.958 8.00349   1
  -4   3  10 48.0844 4.10442  -2
   2   3  10 48.0844 4.10442   1
  -5   3  10 101.526 5.17715  -2
   3   3  10 101.526 5.17715   1
  -6   3  10 4.68499 4.08043  -2
   4   3  10 4.68499 4.08043   1
  -7   3  10 126.159 6.22048  -2
   5   3  10 126.159 6.22048   1
  -8   3  10 4.58604 6.52269  -2
   6   3  10 4.58604 6.52269   1
  -9   3  10 -4.1443 6.91308  -2
   7   3  10 -4.1443 6.91308   1
 -10   3  10 38.5224 8.08566  -2
   8   3  10 38.5224 8.08566   1
   9   3  10 1.69533 1.82926   1
  10   3  10 -1.1812 1.80660   1
  11   3  10 -1.0820 1.92558   1
 -14   4  10 1.09205 2.75484   1
 -13   4  10 -0.5478 2.04645   1
 -12   4  10 1.68371 1.98786   1
 -11   4  10 35.8659 2.16989   1
 -10   4  10 -0.3237 1.21878   1
   7   4  10 -4.7546 5.90642  -2
  -9   4  10 -4.7546 5.90642   1
   6   4  10 21.8795 5.93817  -2
  -8   4  10 21.8795 5.93817   1
   5   4  10 13.4724 3.93847  -2
  -7   4  10 13.4724 3.93847   1
   4   4  10 23.6131 3.77678  -2
  -6   4  10 23.6131 3.77678   1
   3   4  10 33.1566 3.76193  -2
  -5   4  10 33.1566 3.76193   1
   2   4  10 6.53720 4.83800  -2
  -4   4  10 6.53720 4.83800   1
   1   4  10 22.0604 5.06474  -2
  -3   4  10 22.0604 5.06474   1
   0   4  10 14.9922 4.35560  -2
  -2   4  10 14.9922 4.35560   1
  -1   4  10 10.7869 4.09936  -2
  -1   4  10 10.7869 4.09936   1
  -2   4  10 22.3032 4.39402  -2
   0   4  10 22.3032 4.39402   1
  -3   4  10 23.9977 5.91531  -2
   1   4  10 23.9977 5.91531   1
  -4   4  10 8.37441 5.57444  -2
   2   4  10 8.37441 5.57444   1
  -5   4  10 33.7260 6.26563  -2
   3   4  10 33.7260 6.26563   1
  -6   4  10 21.8398 4.24395  -2
   4   4  10 21.8398 4.24395   1
  -7   4  10 9.27236 4.45007  -2
   5   4  10 9.27236 4.45007   1
  -8   4  10 17.5396 6.87259  -2
   6   4  10 17.5396 6.87259   1
  -9   4  10 -8.1897 6.65643  -2
   7   4  10 -8.1897 6.65643   1
 -10   4  10 3.87172 7.33388  -2
   8   4  10 3.87172 7.33388   1
   9   4  10 7.37604 1.94616   1
  10   4  10 0.82320 1.84730   1
  11   4  10 3.68732 2.03882   1
 -14   5  10 0.54321 2.25974   1
 -13   5  10 17.4468 2.62330   1
 -12   5  10 14.9775 2.34452   1
 -11   5  10 150.853 3.92242   1
 -10   5  10 7.86578 1.45163   1
   7   5  10 111.721 8.13937  -2
  -9   5  10 111.721 8.13937   1
   6   5  10 89.3625 7.76253  -2
  -8   5  10 89.3625 7.76253   1
   5   5  10 77.4104 4.80455  -2
  -7   5  10 77.4104 4.80455   1
   4   5  10 124.927 5.45158  -2
  -6   5  10 124.927 5.45158   1
   3   5  10 10.5330 5.26880  -2
  -5   5  10 10.5330 5.26880   1
   2   5  10 43.8409 5.74450  -2
  -4   5  10 43.8409 5.74450   1
   1   5  10 72.8654 6.18851  -2
  -3   5  10 72.8654 6.18851   1
   0   5  10 30.4435 5.05350  -2
  -2   5  10 30.4435 5.05350   1
  -1   5  10 83.7929 6.17750  -2
  -1   5  10 83.7929 6.17750   1
  -2   5  10 32.6780 4.97150  -2
   0   5  10 32.6780 4.97150   1
  -3   5  10 54.1649 6.44125  -2
   1   5  10 54.1649 6.44125   1
  -4   5  10 37.2490 6.35605  -2
   2   5  10 37.2490 6.35605   1
  -5   5  10 7.09130 5.92096  -2
   3   5  10 7.09130 5.92096   1
  -6   5  10 127.311 8.80061  -2
   4   5  10 127.311 8.80061   1
  -7   5  10 70.1301 7.66463  -2
   5   5  10 70.1301 7.66463   1
  -8   5  10 81.3932 5.64648  -2
   6   5  10 81.3932 5.64648   1
  -9   5  10 108.610 6.43780  -2
   7   5  10 108.610 6.43780   1
 -10   5  10 -9.2555 7.24347  -2
   8   5  10 -9.2555 7.24347   1
   9   5  10 69.1665 3.50538   1
  10   5  10 54.7371 3.22176   1
  11   5  10 24.4780 2.61810   1
 -14   6  10 -5.5610 3.88015   1
 -13   6  10 1.76393 2.09727   1
 -12   6  10 6.60536 2.17510   1
 -11   6  10 176.110 4.29377   1
   8   6  10 17.8926 6.91852  -2
 -10   6  10 17.8926 6.91852   1
   7   6  10 -0.9987 6.12391  -2
  -9   6  10 -0.9987 6.12391   1
   6   6  10 1.64073 5.82660  -2
  -8   6  10 1.64073 5.82660   1
   5   6  10 73.7683 6.95112  -2
  -7   6  10 73.7683 6.95112   1
   4   6  10 57.4333 6.50911  -2
  -6   6  10 57.4333 6.50911   1
   3   6  10 107.528 7.48798  -2
  -5   6  10 107.528 7.48798   1
   2   6  10 30.3614 5.46165  -2
  -4   6  10 30.3614 5.46165   1
   1   6  10 21.1382 5.06210  -2
  -3   6  10 21.1382 5.06210   1
   0   6  10 28.4123 5.21411  -2
  -2   6  10 28.4123 5.21411   1
  -1   6  10 219.025 9.87396  -2
  -1   6  10 219.025 9.87396   1
  -2   6  10 28.2430 5.12795  -2
   0   6  10 28.2430 5.12795   1
  -3   6  10 14.4471 5.41499  -2
   1   6  10 14.4471 5.41499   1
  -4   6  10 40.4142 6.56948  -2
   2   6  10 40.4142 6.56948   1
  -5   6  10 109.531 8.12592  -2
   3   6  10 109.531 8.12592   1
  -6   6  10 47.6966 6.96714  -2
   4   6  10 47.6966 6.96714   1
  -7   6  10 68.6070 7.70444  -2
   5   6  10 68.6070 7.70444   1
  -8   6  10 5.89831 6.71151  -2
   6   6  10 5.89831 6.71151   1
  -9   6  10 4.37414 7.03093  -2
   7   6  10 4.37414 7.03093   1
 -10   6  10 5.77617 7.70939  -2
   8   6  10 5.77617 7.70939   1
 -11   6  10 239.096 13.7253  -2
   9   6  10 239.096 13.7253   1
  10   6  10 38.6832 2.84630   1
  11   6  10 71.9191 3.90017   1
 -13   7  10 4.28121 2.27288   1
 -12   7  10 28.3515 2.87250   1
 -11   7  10 11.4520 1.68036   1
   8   7  10 97.2172 8.51290  -2
 -10   7  10 97.2172 8.51290   1
   7   7  10 44.6606 7.10836  -2
  -9   7  10 44.6606 7.10836   1
   6   7  10 58.1211 6.68847  -2
  -8   7  10 58.1211 6.68847   1
   5   7  10 16.0830 5.33160  -2
  -7   7  10 16.0830 5.33160   1
   4   7  10 160.618 6.63557  -2
  -6   7  10 160.618 6.63557   1
   3   7  10 83.2710 6.94478  -2
  -5   7  10 83.2710 6.94478   1
   2   7  10 66.3078 4.85585  -2
  -4   7  10 66.3078 4.85585   1
   1   7  10 82.4472 6.44782  -2
  -3   7  10 82.4472 6.44782   1
   0   7  10 97.8334 6.90311  -2
  -2   7  10 97.8334 6.90311   1
  -1   7  10 15.3640 4.89658  -2
  -1   7  10 15.3640 4.89658   1
  -2   7  10 110.673 7.30152  -2
   0   7  10 110.673 7.30152   1
  -3   7  10 79.8560 7.25578  -2
   1   7  10 79.8560 7.25578   1
  -4   7  10 71.8716 7.15815  -2
   2   7  10 71.8716 7.15815   1
  -5   7  10 90.4300 7.87139  -2
   3   7  10 90.4300 7.87139   1
  -6   7  10 162.011 9.91590  -2
   4   7  10 162.011 9.91590   1
  -7   7  10 11.9636 6.62392  -2
   5   7  10 11.9636 6.62392   1
  -8   7  10 58.3400 7.79455  -2
   6   7  10 58.3400 7.79455   1
  -9   7  10 33.3207 7.63454  -2
   7   7  10 33.3207 7.63454   1
 -10   7  10 83.9228 9.55066  -2
   8   7  10 83.9228 9.55066   1
 -11   7  10 28.5286 8.70329  -2
   9   7  10 28.5286 8.70329   1
  10   7  10 52.1841 3.15689   1
  11   7  10 1.91849 2.04998   1
 -13   8  10 0.70367 2.13037   1
 -12   8  10 17.3751 2.52582   1
 -11   8  10 75.0413 3.07040   1
   8   8  10 68.7513 8.14509  -2
 -10   8  10 68.7513 8.14509   1
   7   8  10 10.1234 6.50790  -2
  -9   8  10 10.1234 6.50790   1
   6   8  10 28.7740 6.37393  -2
  -8   8  10 28.7740 6.37393   1
   5   8  10 44.6575 6.50733  -2
  -7   8  10 44.6575 6.50733   1
   4   8  10 184.680 9.73395  -2
  -6   8  10 184.680 9.73395   1
   3   8  10 22.8799 5.60343  -2
  -5   8  10 22.8799 5.60343   1
   2   8  10 24.9365 4.06055  -2
  -4   8  10 24.9365 4.06055   1
   1   8  10 89.4638 6.75787  -2
  -3   8  10 89.4638 6.75787   1
   0   8  10 75.7163 6.44561  -2
  -2   8  10 75.7163 6.44561   1
  -1   8  10 433.502 16.2477  -2
  -1   8  10 433.502 16.2477   1
   0   8  10 83.1785 2.83767   1
  -3   8  10 88.6997 7.62667  -2
   1   8  10 88.6997 7.62667   1
  -4   8  10 34.8834 6.32650  -2
   2   8  10 34.8834 6.32650   1
  -5   8  10 21.1655 6.14473  -2
   3   8  10 21.1655 6.14473   1
  -6   8  10 170.135 10.3086  -2
   4   8  10 170.135 10.3086   1
  -7   8  10 45.0392 7.77668  -2
   5   8  10 45.0392 7.77668   1
  -8   8  10 17.6776 7.10483  -2
   6   8  10 17.6776 7.10483   1
  -9   8  10 10.6417 7.42535  -2
   7   8  10 10.6417 7.42535   1
 -10   8  10 77.1007 9.42288  -2
   8   8  10 77.1007 9.42288   1
 -11   8  10 90.5724 10.2822  -2
   9   8  10 90.5724 10.2822   1
  10   8  10 28.6193 3.14534   1
  11   8  10 30.5904 3.23401   1
 -13   9  10 34.0271 3.13918   1
 -12   9  10 -0.3843 2.03666   1
 -11   9  10 -0.3247 1.48240   1
   8   9  10 46.6203 7.63865  -2
 -10   9  10 46.6203 7.63865   1
   7   9  10 72.9634 7.59657  -2
  -9   9  10 72.9634 7.59657   1
   6   9  10 13.0626 6.08363  -2
  -8   9  10 13.0626 6.08363   1
   5   9  10 45.9418 6.57274  -2
  -7   9  10 45.9418 6.57274   1
   4   9  10 40.9760 6.19496  -2
  -6   9  10 40.9760 6.19496   1
   3   9  10 19.0308 5.72516  -2
  -5   9  10 19.0308 5.72516   1
   2   9  10 63.5778 6.41927  -2
  -4   9  10 63.5778 6.41927   1
   1   9  10 72.7491 6.43886  -2
  -3   9  10 72.7491 6.43886   1
   0   9  10 13.1442 5.14789  -2
  -2   9  10 13.1442 5.14789   1
  -1   9  10 31.6206 5.68284  -2
  -1   9  10 31.6206 5.68284   1
   0   9  10 2.46598 1.18333   1
   1   9  10 17.2977 1.64461   1
  -4   9  10 61.3471 7.04709  -2
   2   9  10 61.3471 7.04709   1
  -5   9  10 18.8364 6.49399  -2
   3   9  10 18.8364 6.49399   1
  -6   9  10 53.0092 7.46283  -2
   4   9  10 53.0092 7.46283   1
  -7   9  10 46.8010 7.70453  -2
   5   9  10 46.8010 7.70453   1
  -8   9  10 -6.8297 7.05180  -2
   6   9  10 -6.8297 7.05180   1
  -9   9  10 77.1687 8.99641  -2
   7   9  10 77.1687 8.99641   1
 -10   9  10 35.6935 8.77298  -2
   8   9  10 35.6935 8.77298   1
 -11   9  10 6.66134 9.11879  -2
   9   9  10 6.66134 9.11879   1
  10   9  10 -3.6165 1.82256   1
 -13  10  10 -0.1992 2.16675   1
 -12  10  10 2.27144 2.07001   1
   9  10  10 21.0517 7.59701  -2
 -11  10  10 21.0517 7.59701   1
   8  10  10 -5.4179 6.65494  -2
 -10  10  10 -5.4179 6.65494   1
   7  10  10 44.5810 7.32335  -2
  -9  10  10 44.5810 7.32335   1
   6  10  10 51.7235 7.09527  -2
  -8  10  10 51.7235 7.09527   1
   5  10  10 17.7033 6.19582  -2
  -7  10  10 17.7033 6.19582   1
   4  10  10 43.0365 4.69007  -2
  -6  10  10 43.0365 4.69007   1
   3  10  10 87.1973 7.37130  -2
  -5  10  10 87.1973 7.37130   1
   2  10  10 154.601 8.79668  -2
  -4  10  10 154.601 8.79668   1
   1  10  10 50.3741 6.05005  -2
  -3  10  10 50.3741 6.05005   1
   0  10  10 6.66934 5.09760  -2
  -2  10  10 6.66934 5.09760   1
  -1  10  10 23.8886 4.20506  -2
  -1  10  10 23.8886 4.20506   1
   0  10  10 0.31404 1.16945   1
   1  10  10 49.3781 2.89559   1
  -4  10  10 131.896 9.04251  -2
   2  10  10 131.896 9.04251   1
  -5  10  10 98.7373 8.73501  -2
   3  10  10 98.7373 8.73501   1
  -6  10  10 37.9928 7.24608  -2
   4  10  10 37.9928 7.24608   1
  -7  10  10 10.3380 7.16331  -2
   5  10  10 10.3380 7.16331   1
  -8  10  10 61.4350 8.59710  -2
   6  10  10 61.4350 8.59710   1
  -9  10  10 47.0569 8.64387  -2
   7  10  10 47.0569 8.64387   1
 -10  10  10 -1.5577 8.20845  -2
   8  10  10 -1.5577 8.20845   1
 -11  10  10 16.6039 5.87221  -2
   9  10  10 16.6039 5.87221   1
 -12  10  10 10.5968 7.96165  -2
  10  10  10 10.5968 7.96165   1
 -12  11  10 35.7448 3.89855   1
   9  11  10 16.7035 7.44751  -2
 -11  11  10 16.7035 7.44751   1
   8  11  10 14.7249 7.08439  -2
 -10  11  10 14.7249 7.08439   1
   7  11  10 -8.1894 6.36897  -2
  -9  11  10 -8.1894 6.36897   1
   6  11  10 136.595 9.32377  -2
  -8  11  10 136.595 9.32377   1
   5  11  10 38.4159 6.69929  -2
  -7  11  10 38.4159 6.69929   1
   4  11  10 79.0369 5.46162  -2
  -6  11  10 79.0369 5.46162   1
   3  11  10 79.4707 7.38639  -2
  -5  11  10 79.4707 7.38639   1
   2  11  10 65.6185 6.57053  -2
  -4  11  10 65.6185 6.57053   1
   1  11  10 23.0468 5.60678  -2
  -3  11  10 23.0468 5.60678   1
   0  11  10 8.51282 5.30982  -2
  -2  11  10 8.51282 5.30982   1
  -1  11  10 35.8891 6.06136  -2
  -1  11  10 35.8891 6.06136   1
   0  11  10 12.2891 1.77465   1
   1  11  10 19.8482 2.01673   1
  -4  11  10 50.8815 7.16771  -2
   2  11  10 50.8815 7.16771   1
  -5  11  10 61.5781 7.83221  -2
   3  11  10 61.5781 7.83221   1
  -6  11  10 87.4605 8.66525  -2
   4  11  10 87.4605 8.66525   1
  -7  11  10 45.2444 8.03759  -2
   5  11  10 45.2444 8.03759   1
  -8  11  10 135.412 10.7984  -2
   6  11  10 135.412 10.7984   1
  -9  11  10 1.75373 7.99130  -2
   7  11  10 1.75373 7.99130   1
 -10  11  10 13.5299 8.73910  -2
   8  11  10 13.5299 8.73910   1
 -11  11  10 11.0895 9.58875  -2
   9  11  10 11.0895 9.58875   1
 -12  11  10 53.1912 6.74194  -2
  10  11  10 53.1912 6.74194   1
  10  12  10 88.9481 9.54056  -2
 -12  12  10 88.9481 9.54056   1
   9  12  10 195.030 11.6993  -2
 -11  12  10 195.030 11.6993   1
   8  12  10 119.401 9.53466  -2
 -10  12  10 119.401 9.53466   1
   7  12  10 24.3952 7.03677  -2
  -9  12  10 24.3952 7.03677   1
   6  12  10 211.768 11.4169  -2
  -8  12  10 211.768 11.4169   1
   5  12  10 154.328 9.66559  -2
  -7  12  10 154.328 9.66559   1
   4  12  10 336.721 14.4743  -2
  -6  12  10 336.721 14.4743   1
   3  12  10 81.4274 7.41647  -2
  -5  12  10 81.4274 7.41647   1
   2  12  10 227.385 11.0647  -2
  -4  12  10 227.385 11.0647   1
   1  12  10 70.7788 6.77306  -2
  -3  12  10 70.7788 6.77306   1
   0  12  10 50.7784 6.40685  -2
  -2  12  10 50.7784 6.40685   1
  -1  12  10 181.324 9.80056  -2
  -1  12  10 181.324 9.80056   1
   0  12  10 66.9177 3.27020   1
   1  12  10 56.0089 3.13720   1
  -4  12  10 235.398 12.3837  -2
   2  12  10 235.398 12.3837   1
  -5  12  10 70.7967 8.36302  -2
   3  12  10 70.7967 8.36302   1
  -6  12  10 332.563 15.6933  -2
   4  12  10 332.563 15.6933   1
  -7  12  10 136.155 10.4577  -2
   5  12  10 136.155 10.4577   1
  -8  12  10 207.621 12.9285  -2
   6  12  10 207.621 12.9285   1
  -9  12  10 29.3771 8.72787  -2
   7  12  10 29.3771 8.72787   1
 -10  12  10 121.777 7.44089  -2
   8  12  10 121.777 7.44089   1
 -11  12  10 210.329 14.2982  -2
   9  12  10 210.329 14.2982   1
  10  12  10 32.4579 5.03818   1
 -12  13  10 3.13243 3.23187   1
   9  13  10 5.21171 7.31482  -2
 -11  13  10 5.21171 7.31482   1
   8  13  10 26.7849 7.33536  -2
 -10  13  10 26.7849 7.33536   1
   7  13  10 8.26039 6.89964  -2
  -9  13  10 8.26039 6.89964   1
   6  13  10 47.3399 7.38288  -2
  -8  13  10 47.3399 7.38288   1
   5  13  10 63.4049 7.49445  -2
  -7  13  10 63.4049 7.49445   1
   4  13  10 109.151 8.56053  -2
  -6  13  10 109.151 8.56053   1
   3  13  10 86.0685 7.65782  -2
  -5  13  10 86.0685 7.65782   1
   2  13  10 10.3746 5.58301  -2
  -4  13  10 10.3746 5.58301   1
   1  13  10 42.4833 6.30950  -2
  -3  13  10 42.4833 6.30950   1
   0  13  10 80.4755 7.22381  -2
  -2  13  10 80.4755 7.22381   1
  -1  13  10 20.1474 5.86414  -2
  -1  13  10 20.1474 5.86414   1
   0  13  10 83.5482 4.37202   1
   1  13  10 1.15245 1.61887   1
  -4  13  10 -3.8479 6.61978  -2
   2  13  10 -3.8479 6.61978   1
  -5  13  10 83.8686 8.72152  -2
   3  13  10 83.8686 8.72152   1
  -6  13  10 115.237 9.95588  -2
   4  13  10 115.237 9.95588   1
  -7  13  10 69.2704 9.00598  -2
   5  13  10 69.2704 9.00598   1
  -8  13  10 48.2961 9.41511  -2
   6  13  10 48.2961 9.41511   1
  -9  13  10 7.07335 8.71897  -2
   7  13  10 7.07335 8.71897   1
 -10  13  10 22.1656 5.93620  -2
   8  13  10 22.1656 5.93620   1
 -11  13  10 -3.4187 6.13462  -2
   9  13  10 -3.4187 6.13462   1
   9  14  10 26.4725 7.78813  -2
 -11  14  10 26.4725 7.78813   1
   8  14  10 -7.5190 7.18312  -2
 -10  14  10 -7.5190 7.18312   1
   7  14  10 53.9614 7.86562  -2
  -9  14  10 53.9614 7.86562   1
   6  14  10 40.4731 7.20954  -2
  -8  14  10 40.4731 7.20954   1
   5  14  10 45.5307 7.16617  -2
  -7  14  10 45.5307 7.16617   1
   4  14  10 38.4896 6.93331  -2
  -6  14  10 38.4896 6.93331   1
   3  14  10 140.075 9.28784  -2
  -5  14  10 140.075 9.28784   1
   2  14  10 24.2817 6.08868  -2
  -4  14  10 24.2817 6.08868   1
   1  14  10 36.9668 6.32690  -2
  -3  14  10 36.9668 6.32690   1
   0  14  10 26.0447 6.20721  -2
  -2  14  10 26.0447 6.20721   1
  -1  14  10 66.9526 7.19024  -2
  -1  14  10 66.9526 7.19024   1
   0  14  10 34.1156 2.95664   1
   1  14  10 3.81939 1.92499   1
  -4  14  10 20.2878 7.39914  -2
   2  14  10 20.2878 7.39914   1
  -5  14  10 135.343 10.4597  -2
   3  14  10 135.343 10.4597   1
  -6  14  10 38.7853 8.62770  -2
   4  14  10 38.7853 8.62770   1
  -7  14  10 41.3210 8.56484  -2
   5  14  10 41.3210 8.56484   1
  -8  14  10 35.4649 8.86280  -2
   6  14  10 35.4649 8.86280   1
  -9  14  10 46.2444 9.62533  -2
   7  14  10 46.2444 9.62533   1
 -10  14  10 4.29511 5.89982  -2
   8  14  10 4.29511 5.89982   1
 -11  14  10 9.94027 10.2955  -2
   9  14  10 9.94027 10.2955   1
 -11  15  10 5.14284 2.30843   1
   8  15  10 117.065 7.15528  -2
 -10  15  10 117.065 7.15528   1
   7  15  10 5.17313 6.93440  -2
  -9  15  10 5.17313 6.93440   1
   6  15  10 32.2685 7.04381  -2
  -8  15  10 32.2685 7.04381   1
   5  15  10 68.1114 7.78019  -2
  -7  15  10 68.1114 7.78019   1
   4  15  10 19.1119 6.60551  -2
  -6  15  10 19.1119 6.60551   1
   3  15  10 17.5347 6.55123  -2
  -5  15  10 17.5347 6.55123   1
   2  15  10 114.094 8.52340  -2
  -4  15  10 114.094 8.52340   1
   1  15  10 61.8399 6.90617  -2
  -3  15  10 61.8399 6.90617   1
   0  15  10 45.2287 6.76014  -2
  -2  15  10 45.2287 6.76014   1
  -1  15  10 40.4847 6.73745  -2
  -1  15  10 40.4847 6.73745   1
   0  15  10 5.62259 2.12313   1
   1  15  10 37.0780 3.18670   1
  -4  15  10 122.978 10.2858  -2
   2  15  10 122.978 10.2858   1
  -5  15  10 18.6010 8.07984  -2
   3  15  10 18.6010 8.07984   1
  -6  15  10 36.0371 8.67668  -2
   4  15  10 36.0371 8.67668   1
  -7  15  10 58.2261 9.25157  -2
   5  15  10 58.2261 9.25157   1
  -8  15  10 27.9173 8.85481  -2
   6  15  10 27.9173 8.85481   1
  -9  15  10 19.0291 9.12810  -2
   7  15  10 19.0291 9.12810   1
 -10  15  10 115.669 7.98757  -2
   8  15  10 115.669 7.98757   1
   8  16  10 35.9275 5.83081  -2
 -10  16  10 35.9275 5.83081   1
   7  16  10 83.0537 8.70447  -2
  -9  16  10 83.0537 8.70447   1
   6  16  10 168.642 10.6713  -2
  -8  16  10 168.642 10.6713   1
   5  16  10 58.7630 7.61558  -2
  -7  16  10 58.7630 7.61558   1
   4  16  10 181.750 10.7035  -2
  -6  16  10 181.750 10.7035   1
   3  16  10 89.0734 8.38313  -2
  -5  16  10 89.0734 8.38313   1
   2  16  10 321.805 14.3530  -2
  -4  16  10 321.805 14.3530   1
   1  16  10 55.5471 7.24707  -2
  -3  16  10 55.5471 7.24707   1
   0  16  10 86.8872 7.91907  -2
  -2  16  10 86.8872 7.91907   1
  -1  16  10 5.06627 5.92831  -2
  -1  16  10 5.06627 5.92831   1
   0  16  10 8.90900 2.33167   1
   1  16  10 15.3065 2.58527   1
  -4  16  10 308.914 15.2358  -2
   2  16  10 308.914 15.2358   1
  -5  16  10 72.9639 9.58018  -2
   3  16  10 72.9639 9.58018   1
  -6  16  10 182.583 12.3945  -2
   4  16  10 182.583 12.3945   1
  -7  16  10 58.9572 9.33111  -2
   5  16  10 58.9572 9.33111   1
  -8  16  10 184.698 12.6621  -2
   6  16  10 184.698 12.6621   1
  -9  16  10 92.1679 11.0866  -2
   7  16  10 92.1679 11.0866   1
 -10  16  10 37.0289 6.87211  -2
   8  16  10 37.0289 6.87211   1
   7  17  10 57.5439 8.01797  -2
  -9  17  10 57.5439 8.01797   1
   6  17  10 20.6564 7.09613  -2
  -8  17  10 20.6564 7.09613   1
   5  17  10 45.6116 7.32636  -2
  -7  17  10 45.6116 7.32636   1
   4  17  10 12.5442 6.54392  -2
  -6  17  10 12.5442 6.54392   1
   3  17  10 31.4962 7.16715  -2
  -5  17  10 31.4962 7.16715   1
   2  17  10 38.0805 7.03373  -2
  -4  17  10 38.0805 7.03373   1
   1  17  10 65.7906 7.66218  -2
  -3  17  10 65.7906 7.66218   1
   0  17  10 -5.3205 6.04140  -2
  -2  17  10 -5.3205 6.04140   1
  -1  17  10 -5.2237 6.07796  -2
  -1  17  10 -5.2237 6.07796   1
   0  17  10 3.73712 2.25238   1
   1  17  10 6.31359 2.38232   1
  -4  17  10 38.6719 8.60017  -2
   2  17  10 38.6719 8.60017   1
  -5  17  10 35.8229 8.75258  -2
   3  17  10 35.8229 8.75258   1
  -6  17  10 13.7186 8.05278  -2
   4  17  10 13.7186 8.05278   1
  -7  17  10 48.1504 9.25078  -2
   5  17  10 48.1504 9.25078   1
  -8  17  10 22.6016 8.99553  -2
   6  17  10 22.6016 8.99553   1
  -9  17  10 56.8259 10.2013  -2
   7  17  10 56.8259 10.2013   1
  -9  18  10 8.54724 2.40847   1
   6  18  10 33.0496 5.53895  -2
  -8  18  10 33.0496 5.53895   1
   5  18  10 41.5010 7.32325  -2
  -7  18  10 41.5010 7.32325   1
   4  18  10 36.9677 7.50174  -2
  -6  18  10 36.9677 7.50174   1
   3  18  10 58.2864 7.86613  -2
  -5  18  10 58.2864 7.86613   1
   2  18  10 24.7027 6.80222  -2
  -4  18  10 24.7027 6.80222   1
   1  18  10 38.9394 7.16298  -2
  -3  18  10 38.9394 7.16298   1
   0  18  10 9.11014 6.06827  -2
  -2  18  10 9.11014 6.06827   1
  -1  18  10 47.0786 7.26184  -2
  -1  18  10 47.0786 7.26184   1
   0  18  10 0.46618 2.13849   1
  -3  18  10 27.8618 8.25200  -2
   1  18  10 27.8618 8.25200   1
  -4  18  10 23.9952 8.15624  -2
   2  18  10 23.9952 8.15624   1
  -5  18  10 52.1580 9.26074  -2
   3  18  10 52.1580 9.26074   1
  -6  18  10 53.1706 9.42100  -2
   4  18  10 53.1706 9.42100   1
  -7  18  10 46.2032 9.67237  -2
   5  18  10 46.2032 9.67237   1
  -8  18  10 26.5065 9.19281  -2
   6  18  10 26.5065 9.19281   1
  -8  19  10 7.71571 2.41629   1
   5  19  10 63.2302 7.87346  -2
  -7  19  10 63.2302 7.87346   1
   4  19  10 67.6574 8.35079  -2
  -6  19  10 67.6574 8.35079   1
   3  19  10 101.382 9.08426  -2
  -5  19  10 101.382 9.08426   1
   2  19  10 42.0937 7.55542  -2
  -4  19  10 42.0937 7.55542   1
   1  19  10 24.2199 6.95231  -2
  -3  19  10 24.2199 6.95231   1
   0  19  10 66.9882 7.87624  -2
  -2  19  10 66.9882 7.87624   1
  -1  19  10 74.5292 8.26485  -2
  -1  19  10 74.5292 8.26485   1
   0  19  10 46.0050 5.32060   1
  -3  19  10 33.9303 8.78055  -2
   1  19  10 33.9303 8.78055   1
  -4  19  10 30.1391 8.56671  -2
   2  19  10 30.1391 8.56671   1
  -5  19  10 99.3104 10.3122  -2
   3  19  10 99.3104 10.3122   1
  -6  19  10 71.6382 9.66123  -2
   4  19  10 71.6382 9.66123   1
  -7  19  10 55.4349 9.58240  -2
   5  19  10 55.4349 9.58240   1
  -7  20  10 5.45447 2.23605   1
   4  20  10 -10.512 6.46790  -2
  -6  20  10 -10.512 6.46790   1
   3  20  10 50.4438 7.78916  -2
  -5  20  10 50.4438 7.78916   1
   2  20  10 18.9212 7.11351  -2
  -4  20  10 18.9212 7.11351   1
   1  20  10 10.0580 6.86886  -2
  -3  20  10 10.0580 6.86886   1
   0  20  10 8.32581 6.88580  -2
  -2  20  10 8.32581 6.88580   1
  -1  20  10 42.2070 7.72664  -2
  -1  20  10 42.2070 7.72664   1
   0  20  10 4.36682 2.41754   1
  -3  20  10 28.6806 8.68924  -2
   1  20  10 28.6806 8.68924   1
  -4  20  10 14.6833 8.73858  -2
   2  20  10 14.6833 8.73858   1
  -5  20  10 61.5056 9.49080  -2
   3  20  10 61.5056 9.49080   1
  -6  20  10 2.65777 8.62922  -2
   4  20  10 2.65777 8.62922   1
  -6  21  10 32.8507 5.21823   1
   3  21  10 43.6475 7.84625  -2
  -5  21  10 43.6475 7.84625   1
   2  21  10 27.5696 7.28568  -2
  -4  21  10 27.5696 7.28568   1
   1  21  10 26.0833 7.23063  -2
  -3  21  10 26.0833 7.23063   1
   0  21  10 6.99206 7.10261  -2
  -2  21  10 6.99206 7.10261   1
  -1  21  10 86.1898 8.69940  -2
  -1  21  10 86.1898 8.69940   1
  -2  21  10 14.2313 7.11904  -2
   0  21  10 14.2313 7.11904   1
  -3  21  10 44.3870 8.94090  -2
   1  21  10 44.3870 8.94090   1
  -4  21  10 35.8033 9.57696  -2
   2  21  10 35.8033 9.57696   1
  -5  21  10 58.3382 9.91265  -2
   3  21  10 58.3382 9.91265   1
  -4  22  10 3.78094 3.78790   1
   1  22  10 41.6571 7.73200  -2
  -3  22  10 41.6571 7.73200   1
   0  22  10 28.0284 7.59324  -2
  -2  22  10 28.0284 7.59324   1
  -1  22  10 7.18523 7.30561  -2
  -1  22  10 7.18523 7.30561   1
  -2  22  10 31.0646 7.99531  -2
   0  22  10 31.0646 7.99531   1
  -3  22  10 56.3134 9.75452  -2
   1  22  10 56.3134 9.75452   1
 -13   0  11 1.03017 3.96127   1
 -12   0  11 4.77207 3.74754   1
   8   0  11 -1.0162 7.28611  -2
 -11   0  11 -1.0162 7.28611   1
   7   0  11 -10.101 6.93251  -2
 -10   0  11 -10.101 6.93251   1
  -9   0  11 -0.5631 2.03616   1
  -8   0  11 1.05927 2.88222   1
  -7   0  11 -1.5743 1.81949   1
  -6   0  11 -0.0585 1.83529   1
  -5   0  11 -1.0270 1.67843   1
  -4   0  11 0.18107 1.58482   1
  -3   0  11 1.08107 1.55572   1
  -2   0  11 -2.1781 1.40663   1
  -1   0  11 0.05116 1.22710   1
   0   0  11 -1.5681 1.20229   1
   1   0  11 0.61431 1.24560   1
   2   0  11 -0.9404 1.67331   1
   3   0  11 -1.4008 1.81229   1
   4   0  11 0.83584 2.00054   1
   5   0  11 -1.5058 1.98503   1
   6   0  11 0.54181 2.08715   1
   7   0  11 0.68173 2.23222   1
 -11   0  11 -3.9545 8.57078  -2
   8   0  11 -3.9545 8.57078   1
 -12   0  11 11.1518 8.66864  -2
   9   0  11 11.1518 8.66864   1
  10   0  11 1.00824 2.88128   1
  11   0  11 -0.7284 3.01263   1
 -13   1  11 -2.1754 3.73625   1
 -12   1  11 15.2383 2.63382   1
 -11   1  11 11.5884 1.91439   1
 -10   1  11 26.8504 2.24215   1
  -9   1  11 2.56977 1.52633   1
  -8   1  11 4.41255 1.51453   1
  -7   1  11 14.0289 1.69679   1
  -6   1  11 113.695 3.05746   1
  -5   1  11 19.0374 1.48386   1
  -4   1  11 66.2178 2.53521   1
  -3   1  11 53.0857 2.25610   1
  -2   1  11 21.9650 1.73541   1
  -1   1  11 77.4762 2.00483   1
   0   1  11 110.131 2.63741   1
   1   1  11 177.067 3.47534   1
   2   1  11 19.4447 1.74195   1
   3   1  11 16.2755 1.74460   1
   4   1  11 94.4775 3.34668   1
   5   1  11 20.6223 1.99685   1
   6   1  11 49.1067 2.74915   1
 -10   1  11 39.1734 8.68433  -2
   7   1  11 39.1734 8.68433   1
 -11   1  11 23.4552 8.42637  -2
   8   1  11 23.4552 8.42637   1
 -12   1  11 24.5307 6.22524  -2
   9   1  11 24.5307 6.22524   1
 -13   1  11 39.8723 9.55729  -2
  10   1  11 39.8723 9.55729   1
  11   1  11 36.9405 3.03374   1
  10   2  11 10.6800 7.75282  -2
 -13   2  11 10.6800 7.75282   1
   9   2  11 53.9664 8.42998  -2
 -12   2  11 53.9664 8.42998   1
 -11   2  11 15.4407 2.03006   1
 -10   2  11 14.0621 1.90130   1
  -9   2  11 35.0819 2.33006   1
  -8   2  11 9.40134 1.47046   1
  -7   2  11 0.66998 1.21501   1
  -6   2  11 17.2987 1.53922   1
  -5   2  11 55.8563 2.21832   1
  -4   2  11 47.9048 2.27488   1
  -3   2  11 70.8960 3.04484   1
  -2   2  11 4.06246 1.24039   1
  -1   2  11 10.7805 1.20430   1
   0   2  11 30.4630 1.49043   1
   1   2  11 16.2225 1.22819   1
   2   2  11 8.92459 1.47721   1
   3   2  11 1.18300 1.31082   1
   4   2  11 22.6333 1.98626   1
   5   2  11 286.234 6.47318   1
   6   2  11 8.91026 1.72429   1
   7   2  11 -1.1549 1.53916   1
   8   2  11 12.4871 2.04877   1
   9   2  11 34.1753 2.70646   1
 -13   2  11 25.6603 10.0782  -2
  10   2  11 25.6603 10.0782   1
  11   2  11 15.8019 2.49843   1
  10   3  11 128.675 10.3690  -2
 -13   3  11 128.675 10.3690   1
   9   3  11 40.9088 8.31444  -2
 -12   3  11 40.9088 8.31444   1
 -11   3  11 38.5670 2.53523   1
 -10   3  11 146.976 3.81881   1
  -9   3  11 0.64754 1.31456   1
  -8   3  11 13.8897 1.59077   1
  -7   3  11 9.18464 1.40986   1
  -6   3  11 242.009 4.76964   1
  -5   3  11 0.51601 1.10036   1
  -4   3  11 17.1923 1.62206   1
  -3   3  11 15.9867 1.83301   1
  -2   3  11 25.3436 1.84096   1
  -1   3  11 15.6934 1.33014   1
   0   3  11 214.033 3.89111   1
   1   3  11 15.3201 1.24750   1
   2   3  11 7.95089 1.78678   1
   3   3  11 2.65377 1.36042   1
   4   3  11 319.828 6.89317   1
   5   3  11 86.4254 3.33886   1
   6   3  11 330.675 7.27468   1
   7   3  11 1.44134 1.66010   1
   8   3  11 42.9838 2.76490   1
   9   3  11 11.0924 2.11254   1
  10   3  11 115.767 4.54325   1
  11   3  11 26.7012 3.71805   1
  10   4  11 18.5061 8.33068  -2
 -13   4  11 18.5061 8.33068   1
 -12   4  11 7.42814 1.84292   1
 -11   4  11 63.3589 2.84741   1
 -10   4  11 0.64671 1.35449   1
  -9   4  11 28.1103 1.94170   1
  -8   4  11 22.1002 1.76999   1
  -7   4  11 3.92820 1.28395   1
  -6   4  11 0.62797 1.15657   1
  -5   4  11 117.501 3.52590   1
  -4   4  11 1.45522 1.21630   1
  -3   4  11 5.29934 1.47086   1
  -2   4  11 3.42377 1.23444   1
  -1   4  11 64.4792 2.21395   1
   0   4  11 15.0999 1.25011   1
   1   4  11 174.266 3.45537   1
   2   4  11 16.2327 2.01660   1
   3   4  11 0.21503 1.62020   1
   4   4  11 -0.0435 1.64893   1
   5   4  11 446.570 8.99229   1
   6   4  11 4.19193 1.59551   1
   7   4  11 0.97763 1.62798   1
 -11   4  11 69.7683 9.77567  -2
   8   4  11 69.7683 9.77567   1
 -12   4  11 50.2171 9.77245  -2
   9   4  11 50.2171 9.77245   1
 -13   4  11 6.25872 9.03345  -2
  10   4  11 6.25872 9.03345   1
  10   5  11 35.6652 8.24884  -2
 -13   5  11 35.6652 8.24884   1
   9   5  11 5.28062 7.34222  -2
 -12   5  11 5.28062 7.34222   1
 -11   5  11 8.22121 1.63647   1
 -10   5  11 2.92688 1.43550   1
  -9   5  11 -0.2790 1.27995   1
[truncated: 9,511,340 more chars]
